# Supplementary material for: Bis(triethano­lamine)nickel(II) sulfate
Source: Acta Crystallogr Sect E Struct Rep Online. 2009 Jun 20;65(Pt 7):m810–1. doi: 10.1107/S1600536809023046 (PMC2969259; doi:10.1107/S1600536809023046)
Supplement: Supplementary file 1 [file e-65-0m810-sup1.cif]

##############################################################################
###                                                                        ###
###        Electronic paper (Acta Crystallographica Section E)             ###
###                                                                        ###
##############################################################################
#                                                                            #
# This CIF contains the data in a paper accepted for publication in Acta     #
# Crystallographica Section E. It conforms to the requirements of Notes      #
# for Authors for Section E, and has been peer reviewed under the auspices   #
# of the IUCr Commission on Journals.                                        #
#                                                                            #
# Full details of the Crystallographic Information File format               #
# are given in the paper "The Crystallographic Information File (CIF):       #
# a New Standard Archive File for Crystallography" by S. R. Hall, F. H.      #
# Allen and I. D. Brown [Acta Cryst. (1991), A47, 655-685].                  #
#                                                                            #
# The current version of the core CIF dictionary is obtainable from          #
# ftp://ftp.iucr.org/pub/cif_core.dic. The current version number is 2.4.    #
#                                                                            #
# Software is freely available for graphical display of the structure(s) in  #
# this CIF.  For information consult the CIF home page http://www.iucr.org/  #
# cif/home.html                                                              #
#                                                                            #
# This file may be used for bona fide research purposes within the           #
# scientific community so long as proper attribution is given to the journal # 
# article from which it was obtained.                                        #
#                                                                            #
##############################################################################
                                             
data_I
_audit_creation_method     SHELXL-97
_chemical_name_systematic
;
Bis(triethanolamine)nickel(II) sulfate
;
_chemical_name_common     ?
_chemical_formula_moiety     'C12 H30 N2 Ni O6 +, O4 S -'
_chemical_formula_sum     'C12 H30 N2 Ni O10 S'
_chemical_formula_iupac     '[Ni (C6 H15 N O3)2] S O4'
_chemical_formula_weight     453.15
_chemical_melting_point     ?
_symmetry_cell_setting     'Monoclinic'
_symmetry_space_group_name_H-M     'C 2/c'
_symmetry_space_group_name_Hall     '-C 2yc'
loop_
    _symmetry_equiv_pos_as_xyz
    'x, y, z'
    '-x, y, -z+1/2'
    'x+1/2, y+1/2, z'
    '-x+1/2, y+1/2, -z+1/2'
    '-x, -y, -z'
    'x, -y, z-1/2'
    '-x+1/2, -y+1/2, -z'
    'x+1/2, -y+1/2, z-1/2'
_cell_length_a     10.316(2)
_cell_length_b     11.234(2)
_cell_length_c     15.498(3)
_cell_angle_alpha     90.00
_cell_angle_beta     90.04(3)
_cell_angle_gamma     90.00
_cell_volume     1796.0(6)
_cell_formula_units_Z     4
_cell_measurement_reflns_used     8633
_cell_measurement_theta_min     3.6
_cell_measurement_theta_max     27.5
_cell_measurement_temperature     293(2)
_exptl_crystal_description     block
_exptl_crystal_colour     blue
_exptl_crystal_size_max     0.41
_exptl_crystal_size_mid     0.21
_exptl_crystal_size_min     0.11
_exptl_crystal_density_diffrn     1.676
_exptl_crystal_density_meas     ?
_exptl_crystal_density_method     'not measured'
_exptl_crystal_F_000     960
_exptl_absorpt_coefficient_mu     1.252
_exptl_absorpt_correction_type     multi-scan
_exptl_absorpt_process_details     '(SADABS; Sheldrick, 1996)'
_exptl_absorpt_correction_T_min     0.741
_exptl_absorpt_correction_T_max     0.879
_exptl_special_details
;
;
_diffrn_ambient_temperature     293(2)
_diffrn_radiation_type     MoK\a
_diffrn_radiation_wavelength     0.71073
_diffrn_radiation_source     'fine-focus sealed tube'
_diffrn_radiation_monochromator     graphite
_diffrn_measurement_device_type     'Siemens SMART CCD area-detector'
_diffrn_measurement_method     \w
_diffrn_detector_area_resol_mean     ?
_diffrn_reflns_number     8633
_diffrn_reflns_av_R_equivalents     0.0290
_diffrn_reflns_av_sigmaI/netI     0.0192
_diffrn_reflns_theta_min     3.63
_diffrn_reflns_theta_max     27.47
_diffrn_reflns_theta_full     27.47
_diffrn_measured_fraction_theta_max     0.990
_diffrn_measured_fraction_theta_full     0.990
_diffrn_reflns_limit_h_min     -13
_diffrn_reflns_limit_h_max     13
_diffrn_reflns_limit_k_min     -14
_diffrn_reflns_limit_k_max     14
_diffrn_reflns_limit_l_min     -20
_diffrn_reflns_limit_l_max     18
_diffrn_standards_number     0
_diffrn_standards_interval_count     .
_diffrn_standards_interval_time     .
_diffrn_standards_decay_%     ?
_refine_special_details
;
Refinement of <i>F</i>^2^ against ALL reflections. The weighted <i>R</i>-factor
<i>wR</i> and goodness of fit <i>S</i> are based on <i>F</i>^2^, conventional
<i>R</i>-factors <i>R</i> are based on <i>F</i>, with <i>F</i> set to zero for
negative <i>F</i>^2^. The threshold expression of <i>F</i>^2^ >
\s(<i>F</i>^2^) is used only for calculating <i>R</i>-factors(gt) <i>etc</i>.
and is not relevant to the choice of reflections for refinement.
<i>R</i>-factors based on <i>F</i>^2^ are statistically about twice as large
as those based on <i>F</i>, and <i>R</i>- factors based on ALL data will be
even larger.
;
_reflns_number_total     2042
_reflns_number_gt     1905
_reflns_threshold_expression     I>2\s(I)
_refine_ls_structure_factor_coef     Fsqd
_refine_ls_matrix_type     full
_refine_ls_R_factor_all     0.0324
_refine_ls_R_factor_gt     0.0300
_refine_ls_wR_factor_gt     0.0827
_refine_ls_wR_factor_ref     0.0847
_refine_ls_goodness_of_fit_ref     1.016
_refine_ls_restrained_S_all     1.015
_refine_ls_number_reflns     2042
_refine_ls_number_parameters     120
_refine_ls_number_restraints     3
_refine_ls_hydrogen_treatment     constr
_refine_ls_weighting_scheme     calc
_refine_ls_weighting_details
          'calc w=1/[\s^2^(Fo^2^)+(0.053P)^2^+2.3273P] where P=(Fo^2^+2Fc^2^)/3'
_atom_sites_solution_hydrogens     geom
_atom_sites_solution_primary     direct
_atom_sites_solution_secondary     difmap
_refine_ls_shift/su_max     0.000
_refine_ls_shift/su_mean     0.000
_refine_diff_density_max     0.655
_refine_diff_density_min     -0.651
_refine_ls_extinction_method     none
_refine_ls_extinction_coef     ?
loop_
    _atom_type_symbol
    _atom_type_description
    _atom_type_scat_dispersion_real
    _atom_type_scat_dispersion_imag
    _atom_type_scat_source
    'C' 'C' 0.0033 0.0016
                         'International Tables Vol C Tables 4.2.6.8 and 6.1.1.4'
    'H' 'H' 0.0000 0.0000
                         'International Tables Vol C Tables 4.2.6.8 and 6.1.1.4'
    'N' 'N' 0.0061 0.0033
                         'International Tables Vol C Tables 4.2.6.8 and 6.1.1.4'
    'O' 'O' 0.0106 0.0060
                         'International Tables Vol C Tables 4.2.6.8 and 6.1.1.4'
    'S' 'S' 0.1246 0.1234
                         'International Tables Vol C Tables 4.2.6.8 and 6.1.1.4'
    'Ni' 'Ni' 0.3393 1.1124
                         'International Tables Vol C Tables 4.2.6.8 and 6.1.1.4'
_computing_data_collection     'SMART (Siemens, 1994)'
_computing_cell_refinement     'SAINT (Siemens, 1994)'
_computing_data_reduction     'SAINT (Siemens, 1994)'
_computing_structure_solution     'SHELXTL (Sheldrick, 2008)'
_computing_structure_refinement     'SHELXTL (Sheldrick, 2008)'
_computing_molecular_graphics     'SHELXTL (Sheldrick, 2008)'
_computing_publication_material     'SHELXTL (Sheldrick, 2008)'
loop_
    _atom_site_type_symbol
    _atom_site_label
    _atom_site_fract_x
    _atom_site_fract_y
    _atom_site_fract_z
    _atom_site_U_iso_or_equiv
    _atom_site_adp_type
    _atom_site_calc_flag
    _atom_site_refinement_flags
    _atom_site_occupancy
    _atom_site_disorder_assembly
    _atom_site_disorder_group
    Ni Ni1 0.2500 0.7500 1.0000 0.01765(12) Uani d S 1 . .
    N N1 0.40821(14) 0.71956(14) 0.91696(9) 0.0218(3) Uani d . 1 . .
    O O1 0.15355(12) 0.64708(12) 0.90906(8) 0.0255(3) Uani d D 1 . .
    H H1C 0.0790 0.6254 0.8997 0.038 Uiso calc RD 1 . .
    O O2 0.22752(12) 0.90445(11) 0.92788(8) 0.0242(3) Uani d D 1 . .
    H H2C 0.1762 0.9553 0.9113 0.036 Uiso calc RD 1 . .
    O O3 0.70194(16) 0.79446(17) 0.87607(13) 0.0512(5) Uani d D 1 . .
    H H3C 0.7766 0.7847 0.8594 0.077 Uiso calc RD 1 . .
    O O4 0.89097(13) 0.89514(14) 0.72175(9) 0.0351(3) Uani d . 1 . .
    O O5 0.95708(14) 0.74424(13) 0.82252(10) 0.0337(3) Uani d . 1 . .
    C C1 0.37671(18) 0.60337(18) 0.87593(13) 0.0303(4) Uani d . 1 . .
    H H1A 0.3897 0.5400 0.9176 0.036 Uiso calc R 1 . .
    H H1B 0.4354 0.5898 0.8281 0.036 Uiso calc R 1 . .
    C C2 0.23847(19) 0.59917(19) 0.84339(12) 0.0317(4) Uani d . 1 . .
    H H2A 0.2307 0.6456 0.7909 0.038 Uiso calc R 1 . .
    H H2B 0.2143 0.5176 0.8305 0.038 Uiso calc R 1 . .
    C C3 0.40912(18) 0.81992(18) 0.85289(12) 0.0293(4) Uani d . 1 . .
    H H3A 0.3573 0.7986 0.8030 0.035 Uiso calc R 1 . .
    H H3B 0.4971 0.8347 0.8337 0.035 Uiso calc R 1 . .
    C C4 0.35485(18) 0.93041(17) 0.89416(12) 0.0288(4) Uani d . 1 . .
    H H4A 0.4114 0.9565 0.9405 0.035 Uiso calc R 1 . .
    H H4B 0.3493 0.9938 0.8518 0.035 Uiso calc R 1 . .
    C C5 0.53313(17) 0.71242(18) 0.96482(12) 0.0265(4) Uani d . 1 . .
    H H5A 0.5251 0.6503 1.0080 0.032 Uiso calc R 1 . .
    H H5B 0.5454 0.7870 0.9953 0.032 Uiso calc R 1 . .
    C C6 0.65530(18) 0.68791(18) 0.91236(14) 0.0321(4) Uani d . 1 . .
    H H6A 0.7212 0.6534 0.9493 0.039 Uiso calc R 1 . .
    H H6B 0.6360 0.6314 0.8668 0.039 Uiso calc R 1 . .
    S S1 1.0000 0.82070(6) 0.7500 0.02289(15) Uani d S 1 . .
loop_
    _atom_site_aniso_label
    _atom_site_aniso_U_11
    _atom_site_aniso_U_22
    _atom_site_aniso_U_33
    _atom_site_aniso_U_12
    _atom_site_aniso_U_13
    _atom_site_aniso_U_23
    Ni1 0.01652(17) 0.02186(18) 0.01456(17) 0.00161(10) 0.00033(11) 0.00006(10)
    N1 0.0191(7) 0.0284(7) 0.0179(7) 0.0031(6) 0.0008(5) 0.0003(6)
    O1 0.0212(6) 0.0335(7) 0.0218(6) -0.0002(5) -0.0017(5) -0.0050(5)
    O2 0.0245(6) 0.0257(6) 0.0225(6) 0.0044(5) -0.0008(5) 0.0038(5)
    O3 0.0272(8) 0.0572(10) 0.0693(12) 0.0037(7) 0.0176(8) 0.0185(9)
    O4 0.0287(7) 0.0462(8) 0.0303(7) 0.0102(6) -0.0100(6) -0.0027(6)
    O5 0.0230(7) 0.0524(9) 0.0258(7) -0.0012(5) 0.0023(6) 0.0106(6)
    C1 0.0275(9) 0.0335(10) 0.0299(9) 0.0064(7) 0.0008(7) -0.0095(8)
    C2 0.0300(10) 0.0393(10) 0.0259(9) 0.0030(8) -0.0013(7) -0.0127(8)
    C3 0.0249(9) 0.0428(11) 0.0201(8) 0.0031(7) 0.0028(7) 0.0069(7)
    C4 0.0265(9) 0.0304(9) 0.0294(9) -0.0040(7) -0.0016(7) 0.0081(7)
    C5 0.0208(8) 0.0364(9) 0.0223(8) 0.0031(7) -0.0005(7) 0.0024(7)
    C6 0.0221(9) 0.0359(10) 0.0383(10) 0.0063(7) 0.0015(7) -0.0019(8)
    S1 0.0172(3) 0.0350(3) 0.0165(3) 0.000 -0.0021(2) 0.000
_geom_special_details
;
All e.s.d.'s (except the e.s.d. in the dihedral angle between two l.s. planes)
are estimated using the full covariance matrix. The cell e.s.d.'s are taken
into account individually in the estimation of e.s.d.'s in distances, angles
and torsion angles; correlations between e.s.d.'s in cell parameters are only
used when they are defined by crystal symmetry. An approximate (isotropic)
treatment of cell e.s.d.'s is used for estimating e.s.d.'s involving l.s.
planes.
;
loop_
    _geom_bond_atom_site_label_1
    _geom_bond_atom_site_label_2
    _geom_bond_site_symmetry_2
    _geom_bond_distance
    _geom_bond_publ_flag
    Ni1 O1 7_567 2.0762(13) ?
    Ni1 O1 . 2.0762(13) ?
    Ni1 O2 7_567 2.0768(12) ?
    Ni1 O2 . 2.0768(12) ?
    Ni1 N1 . 2.1072(16) ?
    Ni1 N1 7_567 2.1072(16) ?
    N1 C1 . 1.488(2) ?
    N1 C5 . 1.489(2) ?
    N1 C3 . 1.502(2) ?
    O1 C2 . 1.447(2) ?
    O1 H1C . 0.8200 ?
    O2 C4 . 1.444(2) ?
    O2 H2C . 0.8200 ?
    O3 C6 . 1.407(3) ?
    O3 H3C . 0.8200 ?
    O4 S1 . 1.4681(14) ?
    O5 S1 . 1.4825(14) ?
    C1 C2 . 1.513(3) ?
    C1 H1A . 0.9700 ?
    C1 H1B . 0.9700 ?
    C2 H2A . 0.9700 ?
    C2 H2B . 0.9700 ?
    C3 C4 . 1.505(3) ?
    C3 H3A . 0.9700 ?
    C3 H3B . 0.9700 ?
    C4 H4A . 0.9700 ?
    C4 H4B . 0.9700 ?
    C5 C6 . 1.525(3) ?
    C5 H5A . 0.9700 ?
    C5 H5B . 0.9700 ?
    C6 H6A . 0.9700 ?
    C6 H6B . 0.9700 ?
    S1 O4 2_756 1.4681(14) ?
    S1 O5 2_756 1.4825(14) ?
loop_
    _geom_angle_atom_site_label_1
    _geom_angle_atom_site_label_2
    _geom_angle_atom_site_label_3
    _geom_angle_site_symmetry_1
    _geom_angle_site_symmetry_3
    _geom_angle
    _geom_angle_publ_flag
    O1 Ni1 O1 7_567 . 180.0 ?
    O1 Ni1 O2 7_567 7_567 92.68(5) ?
    O1 Ni1 O2 . 7_567 87.32(5) ?
    O1 Ni1 O2 7_567 . 87.32(5) ?
    O1 Ni1 O2 . . 92.68(5) ?
    O2 Ni1 O2 7_567 . 180.0 ?
    O1 Ni1 N1 7_567 . 97.70(6) ?
    O1 Ni1 N1 . . 82.30(5) ?
    O2 Ni1 N1 7_567 . 96.14(5) ?
    O2 Ni1 N1 . . 83.86(6) ?
    O1 Ni1 N1 7_567 7_567 82.30(5) ?
    O1 Ni1 N1 . 7_567 97.70(6) ?
    O2 Ni1 N1 7_567 7_567 83.86(6) ?
    O2 Ni1 N1 . 7_567 96.14(5) ?
    N1 Ni1 N1 . 7_567 180.0 ?
    C1 N1 C5 . . 110.76(15) ?
    C1 N1 C3 . . 112.18(14) ?
    C5 N1 C3 . . 111.34(15) ?
    C1 N1 Ni1 . . 103.56(11) ?
    C5 N1 Ni1 . . 112.02(11) ?
    C3 N1 Ni1 . . 106.69(11) ?
    C2 O1 Ni1 . . 113.23(10) ?
    C2 O1 H1C . . 109.5 ?
    Ni1 O1 H1C . . 137.3 ?
    C4 O2 Ni1 . . 105.21(10) ?
    C4 O2 H2C . . 109.5 ?
    Ni1 O2 H2C . . 145.3 ?
    C6 O3 H3C . . 109.5 ?
    N1 C1 C2 . . 112.04(15) ?
    N1 C1 H1A . . 109.2 ?
    C2 C1 H1A . . 109.2 ?
    N1 C1 H1B . . 109.2 ?
    C2 C1 H1B . . 109.2 ?
    H1A C1 H1B . . 107.9 ?
    O1 C2 C1 . . 108.96(15) ?
    O1 C2 H2A . . 109.9 ?
    C1 C2 H2A . . 109.9 ?
    O1 C2 H2B . . 109.9 ?
    C1 C2 H2B . . 109.9 ?
    H2A C2 H2B . . 108.3 ?
    N1 C3 C4 . . 109.61(14) ?
    N1 C3 H3A . . 109.7 ?
    C4 C3 H3A . . 109.7 ?
    N1 C3 H3B . . 109.7 ?
    C4 C3 H3B . . 109.7 ?
    H3A C3 H3B . . 108.2 ?
    O2 C4 C3 . . 109.04(15) ?
    O2 C4 H4A . . 109.9 ?
    C3 C4 H4A . . 109.9 ?
    O2 C4 H4B . . 109.9 ?
    C3 C4 H4B . . 109.9 ?
    H4A C4 H4B . . 108.3 ?
    N1 C5 C6 . . 117.35(15) ?
    N1 C5 H5A . . 108.0 ?
    C6 C5 H5A . . 108.0 ?
    N1 C5 H5B . . 108.0 ?
    C6 C5 H5B . . 108.0 ?
    H5A C5 H5B . . 107.2 ?
    O3 C6 C5 . . 110.01(16) ?
    O3 C6 H6A . . 109.7 ?
    C5 C6 H6A . . 109.7 ?
    O3 C6 H6B . . 109.7 ?
    C5 C6 H6B . . 109.7 ?
    H6A C6 H6B . . 108.2 ?
    O4 S1 O4 2_756 . 110.56(13) ?
    O4 S1 O5 2_756 . 109.46(8) ?
    O4 S1 O5 . . 109.09(9) ?
    O4 S1 O5 2_756 2_756 109.09(9) ?
    O4 S1 O5 . 2_756 109.46(8) ?
    O5 S1 O5 . 2_756 109.18(13) ?
loop_
    _geom_torsion_atom_site_label_1
    _geom_torsion_atom_site_label_2
    _geom_torsion_atom_site_label_3
    _geom_torsion_atom_site_label_4
    _geom_torsion_site_symmetry_1
    _geom_torsion_site_symmetry_2
    _geom_torsion_site_symmetry_3
    _geom_torsion_site_symmetry_4
    _geom_torsion
    _geom_torsion_publ_flag
    O1 Ni1 N1 C1 7_567 . . . 152.13(11) ?
    O1 Ni1 N1 C1 . . . . -27.87(11) ?
    O2 Ni1 N1 C1 7_567 . . . 58.58(11) ?
    O2 Ni1 N1 C1 . . . . -121.42(11) ?
    N1 Ni1 N1 C1 7_567 . . .  -2E1(10)
                                      ?
    O1 Ni1 N1 C5 7_567 . . . 32.74(13) ?
    O1 Ni1 N1 C5 . . . . -147.26(13) ?
    O2 Ni1 N1 C5 7_567 . . . -60.81(13) ?
    O2 Ni1 N1 C5 . . . . 119.19(13) ?
    N1 Ni1 N1 C5 7_567 . . .  -14E1(10)
                                       ?
    O1 Ni1 N1 C3 7_567 . . . -89.34(12) ?
    O1 Ni1 N1 C3 . . . . 90.66(12) ?
    O2 Ni1 N1 C3 7_567 . . . 177.11(11) ?
    O2 Ni1 N1 C3 . . . . -2.89(11) ?
    N1 Ni1 N1 C3 7_567 . . . 10E1(10)
                                     ?
    O1 Ni1 O1 C2 7_567 . . .  3E1(10)
                                     ?
    O2 Ni1 O1 C2 7_567 . . . -91.17(12) ?
    O2 Ni1 O1 C2 . . . . 88.83(12) ?
    N1 Ni1 O1 C2 . . . . 5.39(12) ?
    N1 Ni1 O1 C2 7_567 . . . -174.61(12) ?
    O1 Ni1 O2 C4 7_567 . . . 72.48(11) ?
    O1 Ni1 O2 C4 . . . . -107.52(11) ?
    O2 Ni1 O2 C4 7_567 . . .  -9E1(10)
                                      ?
    N1 Ni1 O2 C4 . . . . -25.56(11) ?
    N1 Ni1 O2 C4 7_567 . . . 154.44(11) ?
    C5 N1 C1 C2 . . . . 167.69(16) ?
    C3 N1 C1 C2 . . . . -67.2(2) ?
    Ni1 N1 C1 C2 . . . . 47.43(17) ?
    Ni1 O1 C2 C1 . . . . 18.77(19) ?
    N1 C1 C2 O1 . . . . -45.3(2) ?
    C1 N1 C3 C4 . . . . 143.10(16) ?
    C5 N1 C3 C4 . . . . -92.14(18) ?
    Ni1 N1 C3 C4 . . . . 30.37(17) ?
    Ni1 O2 C4 C3 . . . . 49.91(15) ?
    N1 C3 C4 O2 . . . . -55.33(19) ?
    C1 N1 C5 C6 . . . . 63.6(2) ?
    C3 N1 C5 C6 . . . . -61.9(2) ?
    Ni1 N1 C5 C6 . . . . 178.71(13) ?
    N1 C5 C6 O3 . . . . 82.7(2) ?
loop_
    _geom_hbond_atom_site_label_D
    _geom_hbond_atom_site_label_H
    _geom_hbond_atom_site_label_A
    _geom_hbond_site_symmetry_A
    _geom_hbond_distance_DH
    _geom_hbond_distance_HA
    _geom_hbond_distance_DA
    _geom_hbond_angle_DHA
    O1 H1C O5 1_455 0.82 2.19 2.663(2) 117.0
    O2 H2C O4 2_656 0.82 2.28 2.6227(19) 105.8
    O3 H3C O5 . 0.82 2.00 2.818(2) 174.4
    C3 H3B O3 . 0.97 2.26 3.055(3) 138.8
data_global
_journal_date_recd_electronic     2009-05-29
_journal_date_accepted     2009-06-16
_journal_name_full     'Acta Crystallographica, Section E'
_journal_year     2009
_journal_volume     65
_journal_issue      7
_journal_page_first     m810
_journal_page_last     m811
_journal_paper_category     QM
_journal_coeditor_code     PK2167
_publ_contact_author_name     'Guo Hong-Xu'
_publ_contact_author_address
;
Department of Chemistry and Environmental Science
Zhangzhou Normal University
Zhangzhou,Fujian,363000,
P. R. China
;
_publ_contact_author_email     'ghx919@yahoo.com.cn'
_publ_contact_author_fax     '86 596 2591445'
_publ_contact_author_phone     '86 596 2591445'
_publ_section_title
;
Bis(triethanolamine)nickel(II) sulfate
;
loop_
    _publ_author_name
    _publ_author_footnote
    _publ_author_address
    'Guo, Hong-Xu' .
;
Department of Chemistry and Environmental Science
Zhangzhou Normal University
Zhangzhou
Fujian 363000
People's Republic of China
;
    'Du, Zi-Xian' .
;
Fujian Longyan Center for Disease Control & Prevention
Longyan
Fujian, 364000
People's Republic of China
;
    'Li, Xi-Zhong' .
;
Department of Chemistry and Environmental Science
Zhangzhou Normal University
Zhangzhou
Fujian 363000
People's Republic of China
;
