# Supplementary material for: Bis(triethano­lamine)nickel(II) sulfate
Source: Acta Crystallogr Sect E Struct Rep Online. 2009 Jun 20;65(Pt 7):m810–1. doi: 10.1107/S1600536809023046 (PMC2969259; doi:10.1107/S1600536809023046)
Supplement: Supplementary file 2 [file e-65-0m810-Isup2.hkl]

# 
# h,k,l, Fc-squared, Fo-squared, sigma(Fo-squared) and status flag 
# 
data_I
_shelx_title ' tref in C2/c' 
_shelx_refln_list_code          4 
_shelx_F_calc_maximum      308.49 
_exptl_crystal_F_000       960.00 
_reflns_d_resolution_high  0.7703 
 
loop_ 
 _symmetry_equiv_pos_as_xyz 
 'x, y, z' 
 '-x, y, -z+1/2' 
 'x+1/2, y+1/2, z' 
 '-x+1/2, y+1/2, -z+1/2' 
 '-x, -y, -z' 
 'x, -y, z-1/2' 
 '-x+1/2, -y+1/2, -z' 
 'x+1/2, -y+1/2, z-1/2' 
 
_cell_length_a    10.3160 
_cell_length_b    11.2339 
_cell_length_c    15.4977 
_cell_angle_alpha  90.000 
_cell_angle_beta   90.043 
_cell_angle_gamma  90.000 
 
_shelx_F_squared_multiplier     1.000 
 
loop_ 
 _refln_index_h 
 _refln_index_k 
 _refln_index_l 
 _refln_F_squared_calc 
 _refln_F_squared_meas 
 _refln_F_squared_sigma 
 _refln_observed_status 
   2   0   0    10260.90    11167.02    124.43 o 
   4   0   0     4023.41     3469.99     58.22 o 
   6   0   0     4009.46     3833.35     78.07 o 
   8   0   0    10617.27    10523.97    236.49 o 
  10   0   0     1133.50     1000.80     40.18 o 
  12   0   0     1632.57     1493.29     78.15 o 
   3   1   0     1163.83     1132.90      7.26 o 
   5   1   0      154.95      177.57      8.05 o 
   7   1   0        0.27        4.84      3.18 o 
   9   1   0     1435.40     1328.50     20.97 o 
  11   1   0       48.37       46.32      4.87 o 
  13   1   0       33.97       32.92     12.95 o 
   0   2   0    95169.10    97934.69   2536.48 o 
   2   2   0      440.53      451.84      8.03 o 
   4   2   0    15074.52    15393.10    502.58 o 
   6   2   0     1627.22     1457.16     26.40 o 
   8   2   0      982.34      912.18     31.58 o 
  10   2   0      550.24      514.50     17.89 o 
  12   2   0     1223.91     1207.78     67.84 o 
   1   3   0     4043.45     4277.06     26.02 o 
   3   3   0     3493.35     3073.52     32.15 o 
   5   3   0       76.70       92.77      4.78 o 
   7   3   0     1621.44     1609.85     25.20 o 
   9   3   0      761.90      710.05     11.97 o 
  11   3   0      108.63      119.21      8.43 o 
  13   3   0       61.56       54.20      7.13 o 
   0   4   0      208.94      177.18      6.67 o 
   2   4   0       35.97       30.74      1.96 o 
   4   4   0    11516.31    12229.32    146.81 o 
   6   4   0     3273.28     3586.57     34.73 o 
   8   4   0       40.87       33.99      3.47 o 
  10   4   0     1207.66     1196.22     24.22 o 
  12   4   0      305.38      320.50     17.75 o 
   1   5   0       17.62        8.60      2.48 o 
   3   5   0     4233.14     4844.02     33.46 o 
   5   5   0      542.84      572.21      6.40 o 
   7   5   0     2367.66     2548.96     42.23 o 
   9   5   0      414.08      368.81     12.71 o 
  11   5   0      164.63      137.35     12.14 o 
   0   6   0    12207.13    12778.08    183.92 o 
   2   6   0     9103.71     9291.95     77.05 o 
   4   6   0     3680.89     3832.31     26.83 o 
   6   6   0    11900.07    11695.19     96.70 o 
   8   6   0     1482.99     1440.07     22.63 o 
  10   6   0     2570.05     2458.31     86.35 o 
  12   6   0        8.52        7.66      7.72 o 
   1   7   0      939.37      996.27     13.87 o 
   3   7   0        0.08        3.71      3.13 o 
   5   7   0      223.50      229.32      6.59 o 
   7   7   0       26.51       46.45      6.78 o 
   9   7   0       17.14        7.36      6.59 o 
  11   7   0       26.09       18.12     10.44 o 
   0   8   0     1056.63      977.88     24.22 o 
   2   8   0     3825.70     3979.39     37.20 o 
   4   8   0     1385.48     1366.25     13.86 o 
   6   8   0     4749.30     4487.39     41.11 o 
   8   8   0      529.55      503.32     18.24 o 
  10   8   0     1686.18     1723.68     39.27 o 
   1   9   0      639.77      719.88     19.75 o 
   3   9   0      900.17      937.31     13.00 o 
   5   9   0     1800.27     1774.08     32.01 o 
   7   9   0       56.78       49.63      4.92 o 
   9   9   0        4.95       -7.58      7.93 o 
   0  10   0       19.23       34.89      7.53 o 
   2  10   0      561.86      553.63     11.19 o 
   4  10   0      733.37      722.05     22.75 o 
   6  10   0      204.09      220.98     12.92 o 
   8  10   0      106.39      100.69     10.06 o 
   1  11   0      307.58      308.09      8.82 o 
   3  11   0       19.42       28.54      6.31 o 
   5  11   0      546.69      543.25     14.79 o 
   7  11   0      455.28      452.63     31.93 o 
   0  12   0     1691.56     1798.30     51.66 o 
   2  12   0      817.70      824.70     20.73 o 
   4  12   0     1389.94     1364.78     22.03 o 
   6  12   0      497.68      506.33     13.98 o 
   1  13   0      193.59      186.87      9.55 o 
   3  13   0       99.49      105.15      8.33 o 
   5  13   0       34.81       27.36      9.44 o 
   0  14   0     1060.94     1040.18     26.57 o 
   2  14   0      289.80      279.31     12.34 o 
 -13   1   1     1814.71     1945.75     88.17 o 
 -11   1   1     2606.55     2446.41     61.94 o 
  -9   1   1     2470.09     2393.62     35.57 o 
  -7   1   1     9508.91     9564.01    105.94 o 
  -5   1   1     7846.90     7410.30     60.04 o 
  -3   1   1      846.22      794.15      5.23 o 
   3   1   1    22436.28    25653.06    314.19 o 
   5   1   1       26.76       29.58      7.35 o 
   7   1   1    24438.45    25603.03    512.37 o 
   9   1   1      521.09      461.15      8.61 o 
  11   1   1     1973.56     1851.90     36.11 o 
  13   1   1      538.15      601.65     27.26 o 
 -12   2   1      284.83      296.12      9.71 o 
 -10   2   1     2890.36     2586.82     72.81 o 
  -8   2   1     1017.76     1002.37     14.64 o 
  -6   2   1      723.41      737.53      6.86 o 
  -4   2   1      629.60      640.70     25.89 o 
  -2   2   1      139.69      190.66      5.69 o 
   0   2   1     2970.44     3354.39     59.40 o 
   2   2   1     9324.54     8891.28    252.12 o 
   4   2   1      154.43      102.00      6.61 o 
   6   2   1      303.02      342.46      8.27 o 
   8   2   1     4256.69     4254.92     74.52 o 
  10   2   1      856.06      766.99     14.43 o 
  12   2   1        6.91        8.80      4.70 o 
 -13   3   1      875.78      850.80     37.77 o 
 -11   3   1     2010.72     2020.28     47.97 o 
  -9   3   1      235.65      202.69      9.25 o 
  -7   3   1     1634.58     1533.11     30.92 o 
  -5   3   1     4255.20     4132.35     68.32 o 
  -3   3   1       47.26      174.32      9.69 o 
  -1   3   1     2384.17     2074.44     13.74 o 
   1   3   1     3205.74     3317.85     19.60 o 
   3   3   1    16286.65    17561.46    429.97 o 
   5   3   1     2144.73     2076.24     34.98 o 
   7   3   1    10688.38    10998.19    308.40 o 
   9   3   1     1018.62      957.54     20.32 o 
  11   3   1      618.69      725.56     35.97 o 
  13   3   1     1512.77     1490.57     67.79 o 
 -12   4   1      265.89      246.33     27.57 o 
 -10   4   1      602.81      628.05     14.45 o 
  -8   4   1        8.06        5.65      3.24 o 
  -6   4   1      239.01      229.85      5.87 o 
  -4   4   1     4034.81     3920.20     79.81 o 
  -2   4   1        4.69       29.05      2.21 o 
   0   4   1      459.75      369.39      6.20 o 
   2   4   1     3139.84     2993.74     18.87 o 
   4   4   1     3830.78     4157.41     36.82 o 
   6   4   1      155.19      199.71      7.41 o 
   8   4   1      995.14      935.25     19.73 o 
  10   4   1     1753.62     1670.78     60.78 o 
  12   4   1       29.39       34.07     11.08 o 
 -11   5   1     1852.26     1904.58     38.73 o 
  -9   5   1      380.42      384.12      6.88 o 
  -7   5   1     9917.36    10035.78    113.94 o 
  -5   5   1     2136.37     2213.79     23.09 o 
  -3   5   1     3490.61     2988.71     24.49 o 
  -1   5   1     4363.29     4046.30     30.52 o 
   1   5   1     8399.12     8291.71     66.85 o 
   3   5   1    10621.21    11009.22     84.03 o 
   5   5   1     4710.18     4752.66     37.69 o 
   7   5   1     1487.02     1531.96     45.64 o 
   9   5   1     2146.00     2057.80     70.28 o 
  11   5   1      362.82      380.19     12.62 o 
 -12   6   1       79.02       33.25     18.48 o 
 -10   6   1       92.26       69.98      9.35 o 
  -8   6   1       36.77       25.22      3.99 o 
  -6   6   1      491.46      526.65      7.46 o 
  -4   6   1       89.93      129.19      6.70 o 
  -2   6   1      185.21      316.53      8.57 o 
   0   6   1      893.44      635.73      9.23 o 
   2   6   1      585.44      455.71      9.29 o 
   4   6   1      612.16      739.61      8.43 o 
   6   6   1      399.42      447.87      4.91 o 
   8   6   1      395.82      447.48     16.89 o 
  10   6   1      340.42      352.53     16.90 o 
  12   6   1        9.04        0.75      7.61 o 
 -11   7   1     1721.04     1816.60     35.51 o 
  -9   7   1      973.38      910.53     13.88 o 
  -7   7   1     8019.16     7840.58     66.60 o 
  -5   7   1      778.21      730.01     10.70 o 
  -3   7   1    12705.93    13387.06    126.53 o 
  -1   7   1    13593.29    14216.88    136.71 o 
   1   7   1     7545.95     7819.42     67.38 o 
   3   7   1     2700.53     2803.77     23.56 o 
   5   7   1     5693.61     5338.75     53.12 o 
   7   7   1      439.91      422.13     10.96 o 
   9   7   1     2553.97     2564.09     50.51 o 
  11   7   1       60.03       46.00     19.04 o 
 -10   8   1       13.25        4.19      7.98 o 
  -8   8   1      621.56      626.93     17.59 o 
  -6   8   1       15.25       11.52      5.40 o 
  -4   8   1      727.29      790.37     12.97 o 
  -2   8   1       99.12      146.85      8.06 o 
   0   8   1        2.43        2.98      3.09 o 
   2   8   1     4922.29     5128.09     45.42 o 
   4   8   1       32.07       20.87      3.89 o 
   6   8   1       78.91       81.95      5.62 o 
   8   8   1      120.43       90.92      3.79 o 
  10   8   1        1.15       -7.22      9.71 o 
  -9   9   1       44.80       73.05     11.50 o 
  -7   9   1      210.31      252.02     10.44 o 
  -5   9   1      124.13      134.81      9.09 o 
  -3   9   1     4319.13     4359.51     52.79 o 
  -1   9   1     3305.86     3248.63     44.10 o 
   1   9   1     1083.17     1071.27     13.53 o 
   3   9   1      319.76      348.29      7.92 o 
   5   9   1      951.65      999.62     13.32 o 
   7   9   1      181.69      195.34     17.60 o 
   9   9   1     2135.30     2213.22     42.73 o 
  -8  10   1      275.39      269.14     14.52 o 
  -6  10   1      345.06      357.20     23.96 o 
  -4  10   1       77.40       59.41      5.44 o 
  -2  10   1       21.51       14.86      5.19 o 
   0  10   1     1143.08     1119.78     21.69 o 
   2  10   1     1985.53     1937.66     22.51 o 
   4  10   1      178.79      201.02     10.61 o 
   6  10   1       65.34       52.38      7.43 o 
   8  10   1       55.69       49.78     10.86 o 
  -7  11   1      117.11      141.79     11.34 o 
  -5  11   1      715.13      797.84     22.97 o 
  -3  11   1      908.03      927.06     16.42 o 
  -1  11   1     2533.06     2668.75     44.50 o 
   1  11   1      959.01      985.90     15.02 o 
   3  11   1     1458.15     1512.77     20.57 o 
   5  11   1      165.21      183.30      9.28 o 
   7  11   1      132.82      114.73     12.79 o 
  -6  12   1        2.46        1.93      7.83 o 
  -4  12   1       21.14       45.42      7.89 o 
  -2  12   1      562.55      579.43     14.01 o 
   0  12   1      345.97      369.98     13.20 o 
   2  12   1       75.24       77.27      8.28 o 
   4  12   1      304.58      331.78     11.31 o 
   6  12   1        0.89       -7.37      7.37 o 
  -5  13   1     2259.51     2422.64     43.26 o 
  -3  13   1      669.09      676.93     17.48 o 
  -1  13   1     2338.73     2362.44     30.03 o 
   1  13   1      377.24      379.07     13.23 o 
   3  13   1     1874.70     1938.57     27.76 o 
   5  13   1      523.46      563.28     14.80 o 
  -2  14   1       17.59       32.67      7.84 o 
   0  14   1       17.64       20.22      8.04 o 
   2  14   1       37.31       34.46      7.59 o 
 -12   0   2     1248.86     1224.08     40.48 o 
 -10   0   2     6859.12     6397.24     85.79 o 
  -8   0   2      522.43      528.75     11.41 o 
  -6   0   2    15933.01    15879.47    230.14 o 
  -4   0   2    46327.67    56092.82   1200.02 o 
  -2   0   2    25324.28    29709.03    479.54 o 
   2   0   2    39009.96    45977.97   1121.05 o 
   4   0   2     8525.43     9826.37    199.46 o 
   6   0   2      640.19      588.67      7.29 o 
   8   0   2      563.83      619.31     15.36 o 
  10   0   2     4012.69     4000.06     90.10 o 
  12   0   2       15.35       17.71     15.52 o 
 -13   1   2        0.76        1.86      6.68 o 
 -11   1   2      147.79      133.78      8.37 o 
  -9   1   2       62.25       56.04      3.29 o 
  -7   1   2      927.54      914.77      9.41 o 
  -5   1   2      690.32      693.56      7.32 o 
  -3   1   2      268.61      238.84      8.13 o 
  -1   1   2     1782.68      786.50    607.89 o 
   1   1   2     1591.72     1636.94     11.98 o 
   3   1   2       46.49      124.14      5.23 o 
   5   1   2      611.75      788.16      4.99 o 
   7   1   2      947.49      984.50     11.67 o 
   9   1   2       62.26       43.36      3.35 o 
  11   1   2      267.19      270.60     11.01 o 
  13   1   2        0.32      -13.63     14.93 o 
 -12   2   2      905.61      866.23     28.54 o 
 -10   2   2     2373.07     2238.32     32.39 o 
  -8   2   2      150.80      133.93      4.21 o 
  -6   2   2     4918.63     4848.65     63.49 o 
  -4   2   2    16753.69    17189.82    539.59 o 
  -2   2   2    16498.06    18619.37    969.02 o 
   0   2   2     9041.35     8922.99    267.51 o 
   2   2   2     9765.50     9821.24    193.64 o 
   4   2   2     2180.70     2537.95     36.91 o 
   6   2   2     9736.00     9926.97    202.69 o 
   8   2   2     4509.36     4427.74    110.82 o 
  10   2   2     1949.20     2069.96     71.45 o 
  12   2   2      270.74      276.95      9.94 o 
 -13   3   2      321.39      318.06     14.18 o 
 -11   3   2      261.59      211.17     20.28 o 
  -9   3   2      552.49      513.58     16.43 o 
  -7   3   2      806.16      883.45     15.98 o 
  -5   3   2     1913.88     1772.51     27.44 o 
  -3   3   2     1379.87     1216.90     14.89 o 
  -1   3   2      889.21      871.77     14.77 o 
   1   3   2     4273.44     3700.82     32.02 o 
   3   3   2       22.20       14.43      2.56 o 
   5   3   2        0.76       -1.84      4.23 o 
   7   3   2     1698.36     1568.71     28.38 o 
   9   3   2      477.22      455.95     20.29 o 
  11   3   2      291.16      322.26      9.42 o 
  13   3   2       54.45       37.87     10.68 o 
 -12   4   2      430.85      420.70     21.80 o 
 -10   4   2      214.47      223.56      5.46 o 
  -8   4   2     3925.81     4027.96     52.18 o 
  -6   4   2     3690.40     3801.75     66.19 o 
  -4   4   2     3919.16     3242.58     55.31 o 
  -2   4   2       18.56       37.98      2.64 o 
   0   4   2    10892.59    10853.43    121.23 o 
   2   4   2    11045.06    11796.64     88.75 o 
   4   4   2     1480.57     1557.21     14.75 o 
   6   4   2     7214.39     7742.40     92.03 o 
   8   4   2     3790.39     3574.84     69.24 o 
  10   4   2      367.75      373.12     29.57 o 
  12   4   2     1884.79     1890.35     57.03 o 
 -11   5   2       58.32       51.81      8.91 o 
  -9   5   2     1818.02     1880.14     31.56 o 
  -7   5   2       43.74       34.90      3.22 o 
  -5   5   2     2068.13     2057.12     34.13 o 
  -3   5   2     4267.54     4005.75     53.51 o 
  -1   5   2     3391.38     4246.29     39.04 o 
   1   5   2      222.20      154.66      6.93 o 
   3   5   2       27.22       17.33      2.47 o 
   5   5   2     4501.68     4752.76     46.75 o 
   7   5   2        0.04        6.12      5.09 o 
   9   5   2       10.38       14.74      6.02 o 
  11   5   2      199.90      199.29     10.21 o 
 -12   6   2      931.66      947.58     34.90 o 
 -10   6   2      183.42      178.62      4.68 o 
  -8   6   2     9787.85     9741.22     89.39 o 
  -6   6   2     3004.32     3053.31     24.33 o 
  -4   6   2     9038.14     9160.74    111.39 o 
  -2   6   2      201.05      169.53     11.72 o 
   0   6   2     5899.49     5760.43     60.57 o 
   2   6   2    10884.08    11346.46    100.80 o 
   4   6   2    10518.54    10205.92     81.59 o 
   6   6   2      383.00      374.80      6.13 o 
   8   6   2      321.05      350.96     11.60 o 
  10   6   2      118.92      114.44     12.05 o 
  12   6   2     1953.07     1849.77     35.70 o 
 -11   7   2       98.09       55.62     21.31 o 
  -9   7   2      970.19      919.78     11.15 o 
  -7   7   2      187.43      207.96      7.80 o 
  -5   7   2      488.32      517.23      8.92 o 
  -3   7   2      115.31      111.01      4.99 o 
  -1   7   2      135.12      190.29      8.75 o 
   1   7   2     1213.29     1264.14     13.99 o 
   3   7   2       10.26        8.96      3.28 o 
   5   7   2      368.51      455.90     10.57 o 
   7   7   2      232.30      210.27     12.23 o 
   9   7   2      549.93      506.07     20.97 o 
  11   7   2      299.62      271.13     39.77 o 
 -10   8   2       35.52       39.92     14.45 o 
  -8   8   2     2616.21     2457.89     25.54 o 
  -6   8   2       69.29       70.54      5.12 o 
  -4   8   2     4711.18     4910.22     54.17 o 
  -2   8   2     1874.30     1850.40     20.81 o 
   0   8   2     2644.66     2533.60     24.20 o 
   2   8   2     1031.68     1088.33     13.32 o 
   4   8   2     4579.75     4406.42     37.21 o 
   6   8   2     1921.18     1867.02     40.47 o 
   8   8   2     1378.05     1510.83     23.82 o 
  10   8   2      136.90      101.09     49.82 o 
  -9   9   2        3.79       -6.42      9.81 o 
  -7   9   2       68.17       70.38      5.52 o 
  -5   9   2      317.88      293.37     22.25 o 
  -3   9   2     1128.05     1053.37     18.58 o 
  -1   9   2     1677.91     1638.36     25.08 o 
   1   9   2        4.10       20.80      4.60 o 
   3   9   2       29.76       56.75      8.03 o 
   5   9   2      900.37      871.89     10.61 o 
   7   9   2      445.09      417.20      8.38 o 
   9   9   2      137.68      105.36     15.27 o 
  -8  10   2      896.94      890.53     14.60 o 
  -6  10   2        8.09        3.80      4.77 o 
  -4  10   2      290.60      303.89     12.94 o 
  -2  10   2     1568.21     1537.03     32.65 o 
   0  10   2     1870.13     1858.90     25.16 o 
   2  10   2     1411.97     1481.63     21.23 o 
   4  10   2      809.33      813.39     17.18 o 
   6  10   2     3166.13     3125.46     77.96 o 
   8  10   2     1614.27     1656.71     34.63 o 
  -7  11   2       23.80       17.70      5.62 o 
  -5  11   2        3.78       -2.88      6.12 o 
  -3  11   2     1104.52     1103.11     20.16 o 
  -1  11   2     1410.80     1403.83     20.65 o 
   1  11   2        4.07        2.38      4.41 o 
   3  11   2      265.78      271.57     15.50 o 
   5  11   2      106.61      115.98      8.64 o 
   7  11   2      216.97      202.37     16.61 o 
  -6  12   2      646.10      639.41     16.74 o 
  -4  12   2      399.69      421.72     11.71 o 
  -2  12   2     1853.53     1966.25     31.50 o 
   0  12   2      264.65      265.69     12.06 o 
   2  12   2     2928.45     2898.80     45.55 o 
   4  12   2      367.51      390.56     13.73 o 
   6  12   2     1143.62     1123.34     50.29 o 
  -5  13   2       17.13       36.40     14.45 o 
  -3  13   2      203.77      230.55     21.60 o 
  -1  13   2       95.90       78.14      7.61 o 
   1  13   2       17.75       22.10      6.30 o 
   3  13   2       19.13        7.72      5.51 o 
   5  13   2       23.38       29.31      7.89 o 
  -2  14   2     1274.85     1267.77     23.47 o 
   0  14   2        5.27       12.36      6.50 o 
   2  14   2     1408.82     1441.63     24.10 o 
 -13   1   3      155.33      141.58     11.76 o 
 -11   1   3     3438.10     3434.72     39.29 o 
  -9   1   3       44.56       51.64      3.92 o 
  -7   1   3     1122.14     1091.03     11.38 o 
  -5   1   3     8531.81     8657.66     75.97 o 
  -3   1   3    22547.62    23764.85    376.64 o 
  -1   1   3     9732.46     9463.33    378.13 o 
   1   1   3    59120.28    64724.75    853.64 o 
   3   1   3    12163.96    13608.36    362.64 o 
   5   1   3     6718.54     6187.75     39.51 o 
   7   1   3       47.36       53.89      4.62 o 
   9   1   3     4686.98     4717.02     58.28 o 
  11   1   3       26.53       36.20      3.75 o 
  13   1   3      208.10      289.92     21.94 o 
 -12   2   3      878.77      867.27     15.85 o 
 -10   2   3      247.30      225.13      9.43 o 
  -8   2   3     1581.47     1573.58     14.36 o 
  -6   2   3     1825.68     1909.42     18.11 o 
  -4   2   3     3326.48     3931.06     86.90 o 
  -2   2   3     9695.96    10538.29    324.08 o 
   0   2   3    13402.38    13681.62    200.36 o 
   2   2   3     6206.65     5572.41     36.75 o 
   4   2   3     7467.08     8209.83     82.26 o 
   6   2   3     2287.37     2387.47     54.15 o 
   8   2   3      947.51      928.31     28.32 o 
  10   2   3        5.25       16.51      3.99 o 
  12   2   3       17.89        7.93      4.71 o 
 -11   3   3     1072.05     1038.82     27.02 o 
  -9   3   3     2482.32     2436.87     26.81 o 
  -7   3   3      527.97      536.57     14.78 o 
  -5   3   3      466.63      378.96      8.92 o 
  -3   3   3     6567.89     6634.75     98.73 o 
  -1   3   3    21002.94    24061.08    529.26 o 
   1   3   3    41097.83    45150.89    514.21 o 
   3   3   3     2703.74     2642.26     16.50 o 
   5   3   3    19514.51    20003.32    257.70 o 
   7   3   3     8575.63     8296.07     95.82 o 
   9   3   3     2982.33     2980.98     82.86 o 
  11   3   3      727.95      711.32     20.71 o 
 -12   4   3      454.64      440.44     16.93 o 
 -10   4   3       10.47       27.27      4.78 o 
  -8   4   3     1586.32     1603.27     28.43 o 
  -6   4   3     7250.83     6995.78     87.19 o 
  -4   4   3      232.28      330.97      4.32 o 
  -2   4   3       87.53       78.80      4.21 o 
   0   4   3    12493.43    12647.27    192.28 o 
   2   4   3     1394.90     1656.70     11.35 o 
   4   4   3     1906.40     2042.62     13.89 o 
   6   4   3      133.52      124.98      7.56 o 
   8   4   3      397.51      369.49     17.39 o 
  10   4   3      462.85      430.50     27.84 o 
  12   4   3      963.43      968.26     26.94 o 
 -11   5   3      250.63      262.73     13.04 o 
  -9   5   3     3677.74     3582.78     41.41 o 
  -7   5   3     1726.35     1783.91     17.14 o 
  -5   5   3    10791.24    10319.36     85.72 o 
  -3   5   3       70.58       36.72      3.74 o 
  -1   5   3     5461.50     5492.72     55.44 o 
   1   5   3    14135.72    14964.39    136.28 o 
   3   5   3     8042.88     8131.78     58.61 o 
   5   5   3     3300.52     3366.50     40.63 o 
   7   5   3     1929.03     1847.11     36.03 o 
   9   5   3      141.69      157.30     16.17 o 
  11   5   3     1464.48     1395.22     48.70 o 
 -12   6   3      155.43       95.09     37.98 o 
 -10   6   3      155.59      180.93     11.81 o 
  -8   6   3       81.04       57.44      4.24 o 
  -6   6   3      880.81      852.50     23.34 o 
  -4   6   3      671.34      633.85     10.09 o 
  -2   6   3      555.05      480.69      9.59 o 
   0   6   3       81.44       16.09      3.57 o 
   2   6   3     1554.23     1885.06     23.17 o 
   4   6   3     2412.87     2303.17     17.39 o 
   6   6   3     1506.11     1397.03     18.43 o 
   8   6   3        8.64       22.62      6.30 o 
  10   6   3        6.15        1.55      7.65 o 
  12   6   3      236.38      275.36     17.59 o 
 -11   7   3      413.16      466.10     19.96 o 
  -9   7   3     1709.21     1662.93     17.78 o 
  -7   7   3      228.08      202.36     11.28 o 
  -5   7   3    13454.63    13925.59    138.63 o 
  -3   7   3      573.71      604.32      8.94 o 
  -1   7   3     4325.29     4056.52     33.23 o 
   1   7   3     1138.14     1146.40     13.92 o 
   3   7   3     3224.52     2804.25     22.66 o 
   5   7   3      122.13      123.05      4.39 o 
   7   7   3      782.73      894.04     30.71 o 
   9   7   3      202.53      195.41     12.57 o 
  11   7   3     1164.06     1195.77     29.11 o 
 -10   8   3      170.95      155.23     11.99 o 
  -8   8   3        0.13        0.07      2.95 o 
  -6   8   3      623.49      644.22      9.23 o 
  -4   8   3      449.19      438.53     12.04 o 
  -2   8   3     3095.51     3276.53     35.63 o 
   0   8   3      140.17      208.33      6.77 o 
   2   8   3       68.74       96.45      6.22 o 
   4   8   3     1594.49     1485.22     19.13 o 
   6   8   3      743.33      688.29     20.74 o 
   8   8   3       60.83       50.60      8.45 o 
  10   8   3       54.95       55.31     10.66 o 
  -9   9   3     1068.05     1073.12     27.06 o 
  -7   9   3       19.01       11.31      3.70 o 
  -5   9   3     3019.23     3004.91     37.16 o 
  -3   9   3     1325.41     1306.44     21.25 o 
  -1   9   3     8409.26     8441.08    103.25 o 
   1   9   3      245.41      295.01     11.51 o 
   3   9   3       68.00       73.84      4.95 o 
   5   9   3     1942.15     1897.35     37.59 o 
   7   9   3     4029.67     3871.60    102.65 o 
   9   9   3     1325.70     1264.89     30.60 o 
  -8  10   3       48.36       50.82      7.06 o 
  -6  10   3      426.29      384.93     18.45 o 
  -4  10   3      450.70      410.07     11.24 o 
  -2  10   3       31.81       29.46      5.13 o 
   0  10   3       63.91       60.07      5.96 o 
   2  10   3      738.88      763.85     22.51 o 
   4  10   3      947.32      934.52     13.10 o 
   6  10   3      702.81      615.11     28.29 o 
   8  10   3       29.93       24.98      9.26 o 
  -7  11   3      704.66      760.48     14.87 o 
  -5  11   3     1094.36     1077.65     28.43 o 
  -3  11   3     1082.49     1120.09     16.64 o 
  -1  11   3     2375.94     2365.35     26.22 o 
   1  11   3      676.04      700.53     14.43 o 
   3  11   3      181.82      194.99      9.06 o 
   5  11   3     2264.69     2169.00     35.27 o 
   7  11   3      740.75      698.96     25.87 o 
  -6  12   3       19.28       16.95      7.88 o 
  -4  12   3       25.44       40.99      7.46 o 
  -2  12   3      289.11      271.75     10.84 o 
   0  12   3       52.99       67.14      6.46 o 
   2  12   3      133.90      107.36      9.02 o 
   4  12   3        0.02        4.04      4.79 o 
   6  12   3      738.60      727.25     38.52 o 
  -5  13   3      685.20      739.78     22.76 o 
  -3  13   3      833.99      860.90     21.81 o 
  -1  13   3      128.44      129.98      8.24 o 
   1  13   3      688.98      676.22     17.03 o 
   3  13   3      235.52      263.73     10.44 o 
   5  13   3      624.61      626.45     15.20 o 
  -2  14   3       18.62       32.32      8.18 o 
   0  14   3        0.83       -0.02      7.06 o 
   2  14   3        4.79        4.06      6.63 o 
 -12   0   4     2961.77     2842.98     38.91 o 
 -10   0   4      588.47      624.58     29.37 o 
  -8   0   4      809.18      849.01     28.54 o 
  -6   0   4    10512.53    10528.08    140.73 o 
  -4   0   4    33136.23    36711.47    689.66 o 
  -2   0   4       73.47      131.85      4.88 o 
   0   0   4     6433.56     6862.57    139.39 o 
   2   0   4     9574.36     9201.65    106.75 o 
   4   0   4    20767.78    23770.77    356.54 o 
   6   0   4      330.80      400.58      6.86 o 
   8   0   4    14562.28    14721.02    170.98 o 
  10   0   4       22.03       18.16      5.20 o 
  12   0   4      390.24      473.08     32.81 o 
 -13   1   4      196.68      229.73     13.30 o 
 -11   1   4      190.48      183.53     11.47 o 
  -9   1   4       19.58        9.15      3.67 o 
  -7   1   4      224.14      296.40      6.96 o 
  -5   1   4      552.82      681.06      7.50 o 
  -3   1   4     4753.93     4613.08     61.01 o 
  -1   1   4      397.66      527.29      9.71 o 
   1   1   4    12495.73    12409.35     97.16 o 
   3   1   4     8084.91     9115.19     99.03 o 
   5   1   4     2730.32     2983.05     21.05 o 
   7   1   4      259.05      231.04      6.34 o 
   9   1   4      513.98      453.00      8.96 o 
  11   1   4        3.92        5.53      4.34 o 
  13   1   4       38.59       41.71     17.51 o 
 -12   2   4     1346.88     1269.45     31.02 o 
 -10   2   4     3045.24     3085.93     35.03 o 
  -8   2   4     1883.60     1883.53     18.97 o 
  -6   2   4     2897.22     2782.42     37.88 o 
  -4   2   4     8806.26     9267.44    145.84 o 
  -2   2   4     9956.27    11140.07    319.41 o 
   0   2   4     5957.77     5131.12     78.91 o 
   2   2   4       64.00       78.20      2.46 o 
   4   2   4    18675.10    21043.91    591.09 o 
   6   2   4      194.60      146.11      5.07 o 
   8   2   4    14635.28    14896.23    317.66 o 
  10   2   4     1060.94     1077.36     30.89 o 
  12   2   4      818.88      826.01     46.27 o 
 -11   3   4      406.54      408.97     19.84 o 
  -9   3   4      139.55      193.35      6.78 o 
  -7   3   4        0.94        3.61      4.37 o 
  -5   3   4      583.20      489.32      8.21 o 
  -3   3   4     5495.69     5712.89    146.45 o 
  -1   3   4     9453.52     9133.04    179.88 o 
   1   3   4     3643.17     3680.74     48.54 o 
   3   3   4      447.53      466.76      6.90 o 
   5   3   4     3829.73     3722.42     38.18 o 
   7   3   4      689.60      737.48     29.45 o 
   9   3   4     1263.71     1175.79     32.25 o 
  11   3   4      488.78      455.36     14.81 o 
 -12   4   4      297.74      276.01     39.55 o 
 -10   4   4     4499.33     4521.71     41.53 o 
  -8   4   4     1315.66     1412.33     22.54 o 
  -6   4   4     4481.73     4270.55     37.35 o 
  -4   4   4      424.76      267.67      4.97 o 
  -2   4   4     7878.89     8611.27    194.16 o 
   0   4   4     7832.73     7913.42    115.89 o 
   2   4   4    11023.85    11786.45     88.66 o 
   4   4   4    10035.86    11101.56    222.75 o 
   6   4   4     1483.47     1169.38     16.98 o 
   8   4   4     5147.00     5099.59    107.07 o 
  10   4   4     2163.96     2053.09     51.82 o 
  12   4   4     1095.90     1079.84     21.94 o 
 -11   5   4       48.05       52.90      6.46 o 
  -9   5   4      178.29      168.49      7.49 o 
  -7   5   4      496.61      486.65     11.30 o 
  -5   5   4     6462.44     6536.31     52.97 o 
  -3   5   4        9.53       43.72      3.18 o 
  -1   5   4     4460.17     5300.74     86.90 o 
   1   5   4       45.71       50.18      3.41 o 
   3   5   4     3450.97     3162.77     21.64 o 
   5   5   4      126.61      138.57      7.03 o 
   7   5   4      899.87      777.21     17.40 o 
   9   5   4      686.00      696.07     36.65 o 
  11   5   4      276.48      300.77     12.05 o 
 -10   6   4     2250.73     2338.13     47.75 o 
  -8   6   4      170.63      167.07      7.94 o 
  -6   6   4    10712.07    10866.21    103.36 o 
  -4   6   4       15.84       25.04      5.66 o 
  -2   6   4     2047.23     1790.94     16.78 o 
   0   6   4     1448.02     1357.56     17.62 o 
   2   6   4    12764.18    12351.54    112.04 o 
   4   6   4      761.09      730.31     13.37 o 
   6   6   4      549.44      625.15     17.89 o 
   8   6   4      153.41      199.52     10.98 o 
  10   6   4      593.77      607.53     19.69 o 
 -11   7   4       18.09        6.92      7.55 o 
  -9   7   4      302.60      300.97      9.32 o 
  -7   7   4      440.75      430.01     10.11 o 
  -5   7   4      758.60      749.08     18.90 o 
  -3   7   4      326.00      361.28     19.23 o 
  -1   7   4      614.91      608.84      8.44 o 
   1   7   4      534.89      516.12      7.81 o 
   3   7   4      147.59      133.92      5.48 o 
   5   7   4        9.50       12.77      3.29 o 
   7   7   4      102.42      103.68     10.26 o 
   9   7   4      649.85      641.74     22.36 o 
  11   7   4      117.62       94.77     13.04 o 
 -10   8   4     1282.42     1311.94     39.08 o 
  -8   8   4       81.49       75.78      4.93 o 
  -6   8   4     3768.94     3877.27     43.68 o 
  -4   8   4       91.99      119.61      7.14 o 
  -2   8   4     6212.86     5919.66     66.68 o 
   0   8   4     2480.95     2498.45     24.61 o 
   2   8   4     6521.29     6243.53     63.54 o 
   4   8   4      314.21      262.25      9.53 o 
   6   8   4     2096.76     2254.32     37.38 o 
   8   8   4      734.07      753.15     20.38 o 
  10   8   4     1017.76     1046.94     30.21 o 
  -9   9   4      302.28      265.68     12.40 o 
  -7   9   4      410.39      417.25     13.01 o 
  -5   9   4      155.65      167.13      7.86 o 
  -3   9   4      448.12      450.28      9.46 o 
  -1   9   4      784.50      813.58     18.17 o 
   1   9   4      348.36      334.17      8.59 o 
   3   9   4      975.82      888.19     11.90 o 
   5   9   4      156.21      147.62      5.37 o 
   7   9   4       86.79       88.28     10.14 o 
   9   9   4       12.34       10.70     10.14 o 
  -8  10   4      506.56      528.02     16.28 o 
  -6  10   4     1243.50     1316.51     21.55 o 
  -4  10   4      823.57      837.35     17.05 o 
  -2  10   4     4530.55     4582.75     59.62 o 
   0  10   4     1882.06     1988.74     20.30 o 
   2  10   4     2747.93     2826.05     28.71 o 
   4  10   4     2245.85     2243.77     26.16 o 
   6  10   4     2587.92     2501.29     79.84 o 
   8  10   4      807.83      834.04     22.70 o 
  -7  11   4        1.32       -3.39      5.88 o 
  -5  11   4        2.21        6.97      6.72 o 
  -3  11   4      662.99      679.94     15.24 o 
  -1  11   4       25.72       22.34      5.32 o 
   1  11   4     1237.47     1255.35     23.15 o 
   3  11   4      108.46      152.71     12.34 o 
   5  11   4       35.15       30.37      6.32 o 
   7  11   4       21.57       25.53     10.34 o 
  -6  12   4      409.65      443.78     14.95 o 
  -4  12   4      889.36      974.75     26.61 o 
  -2  12   4      995.51     1018.43     22.12 o 
   0  12   4      843.67      848.90     16.07 o 
   2  12   4      406.02      405.58     11.53 o 
   4  12   4     1245.68     1221.72     20.46 o 
   6  12   4      320.44      339.77     20.73 o 
  -5  13   4       27.84       30.81     13.96 o 
  -3  13   4       92.66       84.60      7.59 o 
  -1  13   4       13.84       13.25      7.32 o 
   1  13   4       38.85       40.09      7.29 o 
   3  13   4      215.20      230.38     11.28 o 
   5  13   4        0.83       -1.53      6.40 o 
  -2  14   4      440.00      494.61     16.15 o 
   0  14   4      849.32      853.57     19.05 o 
   2  14   4      140.50      130.78     11.27 o 
 -11   1   5        8.01       17.63      4.29 o 
  -9   1   5     4505.08     4427.81     38.08 o 
  -7   1   5     1984.67     1806.01     19.83 o 
  -5   1   5     4046.75     3874.39     38.85 o 
  -3   1   5    33952.75    37715.54    505.45 o 
  -1   1   5    10051.96     8765.91    105.30 o 
   1   1   5     1046.77     1208.42     29.03 o 
   3   1   5    13244.70    13843.79    214.10 o 
   5   1   5      668.18      607.76      4.28 o 
   7   1   5     7478.75     7555.84     64.55 o 
   9   1   5      291.77      252.56     12.13 o 
  11   1   5     2930.51     3085.38     85.06 o 
 -12   2   5        7.58        9.02      6.17 o 
 -10   2   5        9.74       11.91      5.02 o 
  -8   2   5     6790.08     6604.06     98.64 o 
  -6   2   5     2779.32     3070.69     35.07 o 
  -4   2   5     1687.89     1826.31     25.96 o 
  -2   2   5     1961.98     1979.18     32.33 o 
   0   2   5     3727.16     3439.14     54.02 o 
   2   2   5     4596.87     4711.35     28.54 o 
   4   2   5     2304.67     2419.03     20.66 o 
   6   2   5     1372.97     1312.31     18.13 o 
   8   2   5      117.04      114.14      7.30 o 
  10   2   5      641.00      659.06     12.08 o 
  12   2   5      147.03      165.61     18.02 o 
 -11   3   5      488.19      455.85     14.67 o 
  -9   3   5     2954.31     2881.60     39.04 o 
  -7   3   5     2490.74     2474.11     24.91 o 
  -5   3   5     1504.81     1363.30     27.50 o 
  -3   3   5    17504.00    19394.21    685.11 o 
  -1   3   5     3526.12     2914.46     53.26 o 
   1   3   5    40115.11    44480.60    512.39 o 
   3   3   5    20698.60    22913.55    452.14 o 
   5   3   5      129.65      216.20      8.73 o 
   7   3   5     2409.88     2510.66     43.59 o 
   9   3   5     2627.50     2620.50     38.50 o 
  11   3   5     3390.89     3341.79     87.57 o 
 -12   4   5        1.62        3.65      7.27 o 
 -10   4   5       62.49       71.54      6.61 o 
  -8   4   5     1198.57     1094.01     21.23 o 
  -6   4   5     1872.94     1915.85     23.98 o 
  -4   4   5       59.77       85.04      4.05 o 
  -2   4   5     2035.66     2096.48     55.97 o 
   0   4   5     8775.25     8798.81    118.94 o 
   2   4   5     4154.38     4012.52     27.60 o 
   4   4   5     1998.82     1883.26     11.60 o 
   6   4   5     2794.68     2853.25     38.78 o 
   8   4   5        1.73        1.86      5.42 o 
  10   4   5      138.99      132.79     14.51 o 
  12   4   5      553.57      585.34     19.63 o 
 -11   5   5     1533.90     1486.43     19.94 o 
  -9   5   5      508.40      515.96      9.06 o 
  -7   5   5     3066.03     3255.85     29.45 o 
  -5   5   5     1097.69      987.99     12.60 o 
  -3   5   5    13557.31    13829.64    275.00 o 
  -1   5   5       80.55       79.86      3.84 o 
   1   5   5    15041.00    15487.76    215.53 o 
   3   5   5     3194.48     3437.72     23.82 o 
   5   5   5     1339.75     1161.15      9.01 o 
   7   5   5     1165.26     1136.51     19.34 o 
   9   5   5     1546.45     1522.89     23.08 o 
  11   5   5      545.72      550.79     34.69 o 
 -10   6   5        0.84        2.62      4.06 o 
  -8   6   5      214.70      209.37      8.13 o 
  -6   6   5      610.03      616.43     10.44 o 
  -4   6   5       88.23       75.75      5.93 o 
  -2   6   5       65.61       41.86      4.34 o 
   0   6   5     3894.43     4113.24     57.48 o 
   2   6   5     2250.20     2080.57     26.01 o 
   4   6   5      395.09      399.92      6.40 o 
   6   6   5      581.02      614.50     14.04 o 
   8   6   5      108.76      102.94      8.36 o 
  10   6   5       13.12        6.53      6.78 o 
 -11   7   5     1737.05     1727.42     39.44 o 
  -9   7   5      391.59      397.55     11.06 o 
  -7   7   5     2947.95     3047.03     31.17 o 
  -5   7   5      193.25      220.55      9.68 o 
  -3   7   5     8517.29     8405.54    127.13 o 
  -1   7   5       98.58       76.10      9.62 o 
   1   7   5     4038.32     3640.06     40.21 o 
   3   7   5       10.89       18.08      4.19 o 
   5   7   5     3676.28     3874.37     28.87 o 
   7   7   5     1682.83     1823.27     28.25 o 
   9   7   5      904.32      883.75     20.02 o 
  11   7   5       24.05       14.25      9.41 o 
 -10   8   5      241.75      219.16     14.76 o 
  -8   8   5      319.32      285.86     10.37 o 
  -6   8   5      662.40      657.88     11.80 o 
  -4   8   5       49.32       64.54      6.73 o 
  -2   8   5     3020.27     3190.78     30.42 o 
   0   8   5      188.10      165.32      9.16 o 
   2   8   5       51.08       60.98      5.00 o 
   4   8   5      375.41      387.16     12.39 o 
   6   8   5      335.45      252.41      9.90 o 
   8   8   5       32.77       48.49      7.71 o 
  10   8   5       26.43       27.48     11.60 o 
  -9   9   5      190.59      150.69     10.72 o 
  -7   9   5     1847.91     1760.76     24.37 o 
  -5   9   5     1283.99     1290.19     21.39 o 
  -3   9   5     3552.34     3556.40     54.14 o 
  -1   9   5      137.68      193.54      6.98 o 
   1   9   5     3089.62     3058.36     36.73 o 
   3   9   5     1629.71     1614.30     22.35 o 
   5   9   5     2676.50     2574.97     51.47 o 
   7   9   5     2252.80     2182.27     37.48 o 
   9   9   5     1744.37     1775.64     64.44 o 
  -8  10   5       42.44       42.37      7.43 o 
  -6  10   5       46.83       30.42     12.09 o 
  -4  10   5      640.63      660.63     20.18 o 
  -2  10   5      846.44      884.65     31.77 o 
   0  10   5      294.90      332.21     13.59 o 
   2  10   5       13.34        0.31      4.12 o 
   4  10   5      702.36      631.42     19.76 o 
   6  10   5      329.83      303.01     13.73 o 
   8  10   5       81.86       93.69     17.02 o 
  -7  11   5      744.89      757.56     34.16 o 
  -5  11   5     1818.99     1908.99     30.23 o 
  -3  11   5      618.96      666.64     20.19 o 
  -1  11   5      370.02      345.91     12.32 o 
   1  11   5      303.54      236.15     14.95 o 
   3  11   5     1730.86     1664.10     23.82 o 
   5  11   5     1294.38     1134.94     34.71 o 
   7  11   5     1263.33     1295.04     36.37 o 
  -6  12   5        1.07        8.19     10.31 o 
  -4  12   5      462.64      451.60     30.34 o 
  -2  12   5       25.64       15.82      5.53 o 
   0  12   5      751.04      692.70     13.75 o 
   2  12   5       29.85       42.53      7.37 o 
   4  12   5        0.12       -0.17      7.03 o 
   6  12   5        5.54        3.57     11.21 o 
  -5  13   5      235.44      241.67     15.93 o 
  -3  13   5       23.36       18.49      8.46 o 
  -1  13   5     1833.72     1878.75     24.81 o 
   1  13   5       79.68       80.18      7.76 o 
   3  13   5      477.43      458.74     12.71 o 
   5  13   5      175.01      170.55     21.02 o 
   0  14   5       67.33       73.26      8.60 o 
 -12   0   6       38.91       34.32      7.38 o 
 -10   0   6     5325.60     5427.82     84.29 o 
  -8   0   6      178.67      207.66     14.77 o 
  -6   0   6     4282.75     4158.90     57.28 o 
  -4   0   6     6761.58     6576.34    108.48 o 
  -2   0   6    10439.89     9565.68    119.34 o 
   0   0   6     1177.17      876.99     10.83 o 
   2   0   6       38.74       59.98      5.83 o 
   4   0   6    25698.56    29657.75    965.90 o 
   6   0   6    20964.46    21007.00    343.40 o 
   8   0   6       29.32       78.38     12.50 o 
  10   0   6     1273.58     1223.97    100.36 o 
  12   0   6       38.07       56.77     20.62 o 
 -11   1   6      332.61      332.70      8.75 o 
  -9   1   6     1304.70     1220.19     16.16 o 
  -7   1   6     1211.16     1272.74     15.43 o 
  -5   1   6      710.87      671.36      9.46 o 
  -3   1   6      166.66      232.36      7.87 o 
  -1   1   6     6357.72     6471.63     57.48 o 
   1   1   6      325.12      303.14      3.79 o 
   3   1   6       10.61       32.90      3.38 o 
   5   1   6       30.16        9.56      1.97 o 
   7   1   6        0.22        1.28      1.47 o 
   9   1   6     1031.44     1021.69     30.76 o 
  11   1   6       39.72       72.50     16.37 o 
 -12   2   6       17.95       21.43      6.75 o 
 -10   2   6     2765.04     2802.00     38.25 o 
  -8   2   6      586.82      659.78     14.58 o 
  -6   2   6     5628.26     5365.63     60.41 o 
  -4   2   6     2017.29     2141.51     17.51 o 
  -2   2   6     1010.10      842.42     21.04 o 
   0   2   6     7139.15     6526.19     72.48 o 
   2   2   6    11168.37    11288.25     91.82 o 
   4   2   6    12377.21    13111.37    140.18 o 
   6   2   6     5737.94     5878.52     85.28 o 
   8   2   6      851.48      840.27     11.68 o 
  10   2   6     3155.43     3154.33     80.92 o 
  12   2   6       49.79       47.68     17.65 o 
 -11   3   6     1114.74     1156.77     22.60 o 
  -9   3   6     1535.79     1444.51     26.94 o 
  -7   3   6      397.43      353.90     15.54 o 
  -5   3   6        7.34        3.69      2.67 o 
  -3   3   6      936.89     1000.10     17.92 o 
  -1   3   6    11052.95    12239.90    395.39 o 
   1   3   6      208.53      285.38      5.75 o 
   3   3   6     1562.57     1341.97     15.80 o 
   5   3   6      147.71      119.97      1.43 o 
   7   3   6        7.24        3.63      5.06 o 
   9   3   6      496.52      490.72     21.51 o 
  11   3   6      155.62      141.90      7.06 o 
 -12   4   6      305.24      286.75      9.45 o 
 -10   4   6     1405.20     1371.29     23.18 o 
  -8   4   6      705.34      704.46     13.80 o 
  -6   4   6     1226.81     1185.16     14.35 o 
  -4   4   6     4821.69     4954.26     66.63 o 
  -2   4   6      675.96      633.93     13.79 o 
   0   4   6    19920.75    19987.45    267.08 o 
   2   4   6    11920.97    12630.57    100.51 o 
   4   4   6     4454.98     4165.11     29.42 o 
   6   4   6      262.57      221.97      8.50 o 
   8   4   6     4043.01     4039.12     61.47 o 
  10   4   6     2998.68     3048.41     83.23 o 
  12   4   6      106.65       88.99      9.02 o 
 -11   5   6      867.15      903.37     14.55 o 
  -9   5   6       30.38       35.61      4.51 o 
  -7   5   6     5415.83     5524.38     64.18 o 
  -5   5   6        3.64        7.71      3.25 o 
  -3   5   6       31.19       21.25      3.34 o 
  -1   5   6     1479.44     1660.17     21.59 o 
   1   5   6     4888.20     4575.90     50.26 o 
   3   5   6     1308.85     1251.41      9.83 o 
   5   5   6      170.23      152.98      3.73 o 
   7   5   6       98.44       70.80      7.56 o 
   9   5   6       46.43       28.25      8.97 o 
  11   5   6      713.93      713.89     37.56 o 
 -10   6   6     2289.34     2372.23     26.56 o 
  -8   6   6     1718.71     1869.83     20.66 o 
  -6   6   6      250.59      231.54      7.16 o 
  -4   6   6     9032.37     8935.86    140.55 o 
  -2   6   6     3157.39     3064.88     37.09 o 
   0   6   6     7839.95     7692.14     82.48 o 
   2   6   6       11.70       17.62      3.29 o 
   4   6   6     4423.49     4470.39     31.64 o 
   6   6   6      388.74      391.67     11.68 o 
   8   6   6     2258.70     2196.59     55.36 o 
  10   6   6      715.33      741.60     41.42 o 
 -11   7   6      228.47      270.67     14.23 o 
  -9   7   6        0.03        1.14      3.78 o 
  -7   7   6        1.75        4.13      3.73 o 
  -5   7   6      422.31      402.51     15.72 o 
  -3   7   6      695.30      679.30     20.44 o 
  -1   7   6     1809.98     1788.23     16.95 o 
   1   7   6      133.42      149.07      8.23 o 
   3   7   6      152.29      143.79      9.29 o 
   5   7   6      868.63      828.03     14.52 o 
   7   7   6      129.75      121.25     13.26 o 
   9   7   6       17.75       29.78      7.73 o 
  11   7   6       54.55       41.90     12.94 o 
 -10   8   6      970.70      984.13     14.84 o 
  -8   8   6     2738.86     2747.74     33.87 o 
  -6   8   6       86.95      102.92      8.80 o 
  -4   8   6     5887.48     5703.84     61.43 o 
  -2   8   6      876.53      942.65     15.10 o 
   0   8   6     6797.60     6768.21    107.53 o 
   2   8   6      867.81      845.48     12.16 o 
   4   8   6     3158.93     3313.88     35.35 o 
   6   8   6      210.87      231.46      4.65 o 
   8   8   6     1169.51     1146.41     23.03 o 
  10   8   6      555.18      524.52     20.61 o 
  -9   9   6       26.02       32.75      7.90 o 
  -7   9   6      509.57      521.17     15.12 o 
  -5   9   6       93.82      107.08     12.39 o 
  -3   9   6      174.81      244.97     24.07 o 
  -1   9   6      858.50      818.11     20.40 o 
   1   9   6      559.61      519.81     11.55 o 
   3   9   6     2031.73     1781.61     20.20 o 
   5   9   6      275.76      267.31     10.20 o 
   7   9   6      144.65      141.31     11.33 o 
   9   9   6       30.32       31.01     11.20 o 
  -8  10   6      716.40      680.39     14.96 o 
  -6  10   6     1677.18     1779.56     22.04 o 
  -4  10   6     3165.51     3304.28     39.55 o 
  -2  10   6      133.47      135.48      7.22 o 
   0  10   6     2372.80     2335.49     24.38 o 
   2  10   6     1939.58     1910.06     27.09 o 
   4  10   6     1011.09      990.87     21.70 o 
   6  10   6      687.43      707.38     40.84 o 
   8  10   6      557.69      576.84     36.00 o 
  -7  11   6       31.81       47.79      6.99 o 
  -5  11   6      291.41      301.34     15.40 o 
  -3  11   6       93.35      100.85      8.59 o 
  -1  11   6      626.14      633.06     18.18 o 
   1  11   6      200.58      215.33      8.94 o 
   3  11   6       31.72       21.82      5.59 o 
   5  11   6      323.99      303.47      7.61 o 
   7  11   6      636.16      692.35     78.83 o 
  -6  12   6      835.30      971.38     24.96 o 
  -4  12   6      553.05      583.61     15.60 o 
  -2  12   6      895.82      891.05     19.26 o 
   0  12   6      658.26      586.18     14.88 o 
   2  12   6      450.75      457.72     12.41 o 
   4  12   6       74.23       65.15      6.16 o 
   6  12   6     1206.38     1273.94     33.88 o 
  -3  13   6       10.87        4.25      6.71 o 
  -1  13   6      150.37      143.80      9.09 o 
   1  13   6       30.01       24.69      6.28 o 
   3  13   6       84.94       83.08     12.07 o 
 -11   1   7     3520.53     3558.19     38.44 o 
  -9   1   7     1052.52      970.49     14.20 o 
  -7   1   7     8141.43     8084.82     72.74 o 
  -5   1   7     1365.49     1263.14     18.66 o 
  -3   1   7    14135.84    13203.90    223.86 o 
  -1   1   7      288.63      296.84      5.80 o 
   1   1   7     1612.23     1559.98     16.79 o 
   3   1   7     1164.30     1212.74      9.77 o 
   5   1   7     6876.63     7113.54     58.02 o 
   7   1   7       77.14       83.42      4.25 o 
   9   1   7     4263.09     4123.76    110.00 o 
  11   1   7      346.78      408.09     25.23 o 
 -12   2   7       45.96       51.08      6.72 o 
 -10   2   7      715.18      733.87     20.37 o 
  -8   2   7      877.43      881.81     14.27 o 
  -6   2   7      338.54      319.02     11.34 o 
  -4   2   7     8375.84     9133.00     83.92 o 
  -2   2   7      895.65      880.74     15.00 o 
   0   2   7     1055.25     1170.47     10.88 o 
   2   2   7        2.08        4.52      2.83 o 
   4   2   7     1079.26      875.62      8.39 o 
   6   2   7       10.91       11.85      1.56 o 
   8   2   7     4028.35     3931.11     73.53 o 
  10   2   7       24.20       23.36      5.62 o 
  12   2   7        1.37       -7.08     19.87 o 
 -11   3   7      788.47      786.97     14.63 o 
  -9   3   7     1009.87      987.34     15.89 o 
  -7   3   7     6422.82     6536.69     98.89 o 
  -5   3   7     2366.50     2523.72     23.86 o 
  -3   3   7     4639.23     4323.86     45.06 o 
  -1   3   7    10705.20    10503.67    364.98 o 
   1   3   7     6042.31     5822.69     54.92 o 
   3   3   7     4942.42     4879.76     33.76 o 
   5   3   7     3097.73     3215.08     21.51 o 
   7   3   7      836.41      961.37     16.72 o 
   9   3   7     2992.10     3081.79    100.80 o 
  11   3   7     1070.19     1048.34     29.43 o 
 -12   4   7       39.10       14.82     16.35 o 
 -10   4   7      322.92      342.62     10.36 o 
  -8   4   7        1.17       -2.43      4.73 o 
  -6   4   7        2.10       24.15      6.11 o 
  -4   4   7    12449.71    12403.34    224.94 o 
  -2   4   7      825.99      893.15     32.68 o 
   0   4   7       67.79       60.15      4.12 o 
   2   4   7     3141.38     2767.58     29.14 o 
   4   4   7      386.32      416.18      5.66 o 
   6   4   7      966.32     1021.88     15.34 o 
   8   4   7      322.46      324.12     21.22 o 
  10   4   7     1427.35     1368.11     24.70 o 
 -11   5   7      846.34      866.22     16.45 o 
  -9   5   7     2137.91     2155.88     28.77 o 
  -7   5   7      179.05      197.08      7.49 o 
  -5   5   7     2409.05     2586.88     35.35 o 
  -3   5   7     4876.79     5021.95    122.53 o 
  -1   5   7    12461.77    12486.69    210.27 o 
   1   5   7       12.87       18.42      3.05 o 
   3   5   7     5144.32     4959.99     38.58 o 
   5   5   7      529.44      495.56      7.84 o 
   7   5   7     2868.36     2774.69     47.81 o 
   9   5   7     2012.01     2040.42     44.40 o 
  11   5   7      894.86      932.38     21.60 o 
 -10   6   7       43.38       45.24      7.26 o 
  -8   6   7       10.33       22.06      5.06 o 
  -6   6   7      238.51      249.17      7.02 o 
  -4   6   7     1389.89     1380.28     22.68 o 
  -2   6   7      401.22      379.09     15.53 o 
   0   6   7     1354.92     1096.26     14.90 o 
   2   6   7      137.69      135.69      5.75 o 
   4   6   7       12.99        7.86      3.49 o 
   6   6   7     1743.93     1732.53     25.42 o 
   8   6   7       13.24       19.31      8.21 o 
  10   6   7       48.33       34.67      7.60 o 
  -9   7   7     2583.20     2699.18     31.21 o 
  -7   7   7      153.14      184.22      8.13 o 
  -5   7   7     2913.97     2763.90     28.60 o 
  -3   7   7      746.76      797.16     13.00 o 
  -1   7   7     4949.45     5124.84     69.80 o 
   1   7   7       98.08      119.07      5.21 o 
   3   7   7     9380.77     9506.12     87.14 o 
   5   7   7      431.84      494.39      8.03 o 
   7   7   7     1746.86     1706.11     24.62 o 
   9   7   7      530.28      492.07     15.57 o 
 -10   8   7       65.61       58.64      6.27 o 
  -8   8   7      385.38      409.24     11.08 o 
  -6   8   7       26.62       27.69      5.73 o 
  -4   8   7        8.18       10.21      9.17 o 
  -2   8   7      132.66      116.71      6.37 o 
   0   8   7      345.93      388.28      8.61 o 
   2   8   7      908.43      890.13     13.42 o 
   4   8   7        6.04        1.93      2.90 o 
   6   8   7        2.64        3.92      2.35 o 
   8   8   7       70.31       63.29      8.46 o 
  10   8   7      583.40      640.16     20.23 o 
  -9   9   7      559.30      548.78     15.14 o 
  -7   9   7     1340.11     1306.64     25.77 o 
  -5   9   7     3115.94     3120.04     49.19 o 
  -3   9   7       53.17       60.17      5.86 o 
  -1   9   7     2300.19     2334.06     42.61 o 
   1   9   7      631.01      604.75     18.52 o 
   3   9   7     8656.65     8398.09    150.39 o 
   5   9   7     1446.46     1456.82     28.38 o 
   7   9   7      990.88      953.05     23.20 o 
   9   9   7       92.68       79.78     11.51 o 
  -8  10   7       82.56       63.37      9.15 o 
  -6  10   7      209.81      256.00      9.04 o 
  -4  10   7        1.13        9.03      5.92 o 
  -2  10   7       61.91       42.40      5.99 o 
   0  10   7      181.81      187.07      9.47 o 
   2  10   7      182.78      140.83      9.53 o 
   4  10   7       26.02       33.16      5.64 o 
   6  10   7       51.58       76.04     11.23 o 
   8  10   7      247.18      285.82     16.36 o 
  -7  11   7      663.93      659.90     23.09 o 
  -5  11   7      879.15      988.76     24.05 o 
  -3  11   7      340.18      410.17     12.52 o 
  -1  11   7     1499.72     1404.62     22.37 o 
   1  11   7      792.67      729.72     19.35 o 
   3  11   7     1313.53     1237.00     21.18 o 
   5  11   7     1102.70     1108.71     35.98 o 
   7  11   7      807.11      790.91     29.03 o 
  -6  12   7       23.34       30.09     12.96 o 
  -4  12   7       82.82       94.91     15.64 o 
  -2  12   7       43.06       41.33      6.70 o 
   0  12   7       48.03       52.59      7.53 o 
   2  12   7        0.43       -0.63      6.15 o 
   4  12   7      335.91      330.51     13.52 o 
  -3  13   7      276.10      274.39     17.19 o 
  -1  13   7      732.77      735.43     14.89 o 
   1  13   7      940.98      951.39     16.46 o 
   3  13   7      100.90       91.62      8.92 o 
 -12   0   8      698.12      714.10     19.91 o 
 -10   0   8       23.63       18.91      6.30 o 
  -8   0   8     5492.34     5306.33     76.22 o 
  -6   0   8      744.07      769.46     16.28 o 
  -4   0   8     1512.08     1267.57     26.66 o 
  -2   0   8       21.88       18.43      4.49 o 
   0   0   8     8391.43     8800.27    172.07 o 
   2   0   8    12236.49    12582.75    181.76 o 
   4   0   8     4878.63     4899.67     47.77 o 
   6   0   8       83.42      100.93      9.28 o 
   8   0   8     4967.88     4845.52    228.63 o 
  10   0   8       38.07       36.87     15.83 o 
 -11   1   8       77.34       71.96      8.91 o 
  -9   1   8      220.87      220.79      8.72 o 
  -7   1   8       81.95       69.64      4.61 o 
  -5   1   8        0.04       13.58      3.91 o 
  -3   1   8       48.83       50.59      4.54 o 
  -1   1   8     2182.71     2111.05     18.80 o 
   1   1   8      360.98      346.80      4.45 o 
   3   1   8     1662.73     1498.78     13.65 o 
   5   1   8      173.48      186.78      4.55 o 
   7   1   8     2199.01     2267.06     19.20 o 
   9   1   8        6.25       11.75      6.12 o 
  11   1   8       87.40      112.80     15.20 o 
 -12   2   8      438.56      395.15     11.97 o 
 -10   2   8       67.11       65.63      7.01 o 
  -8   2   8     4364.11     4305.29     47.76 o 
  -6   2   8     2121.14     2256.43     24.51 o 
  -4   2   8     5903.12     5396.87     60.89 o 
  -2   2   8     7210.17     6996.93     76.27 o 
   0   2   8     6051.48     5600.59     82.91 o 
   2   2   8    10782.12    10879.82     90.72 o 
   4   2   8    13976.69    14491.35    144.31 o 
   6   2   8     1136.72     1202.68      8.98 o 
   8   2   8     1477.57     1590.74     41.35 o 
  10   2   8       25.75       19.26      5.16 o 
  12   2   8     2522.13     2748.09     91.14 o 
 -11   3   8       57.35       49.74      7.38 o 
  -9   3   8      293.63      298.31     12.72 o 
  -7   3   8     1362.93     1440.34     26.08 o 
  -5   3   8      183.43      246.38     12.03 o 
  -3   3   8      166.81      167.77      7.19 o 
  -1   3   8       25.08       26.80      3.04 o 
   1   3   8     1850.59     1584.66     13.80 o 
   3   3   8     3974.94     3903.48     35.48 o 
   5   3   8      367.85      413.71      5.31 o 
   7   3   8     2363.89     2356.51     39.76 o 
   9   3   8      129.85      135.82     16.35 o 
  11   3   8       76.07       65.93      6.18 o 
 -10   4   8      860.17      876.97     18.95 o 
  -8   4   8     1471.53     1369.73     28.78 o 
  -6   4   8     1143.52     1216.39     18.46 o 
  -4   4   8     5593.12     5894.62     93.28 o 
  -2   4   8    27464.79    28864.19    906.36 o 
   0   4   8     1411.60     1067.79     27.59 o 
   2   4   8     4239.08     4069.26     35.12 o 
   4   4   8     6146.79     5974.96     49.01 o 
   6   4   8     4492.93     4652.28     55.74 o 
   8   4   8      703.11      779.45     14.44 o 
  10   4   8      908.67      934.91     22.27 o 
 -11   5   8       96.87      103.03      8.48 o 
  -9   5   8       73.01      102.32      7.23 o 
  -7   5   8     1655.05     1680.80     18.62 o 
  -5   5   8        0.49        1.13      4.20 o 
  -3   5   8      241.19      270.49     14.28 o 
  -1   5   8     1907.28     2366.91     38.09 o 
   1   5   8     2048.07     1975.34     20.32 o 
   3   5   8     3308.45     3432.51     28.08 o 
   5   5   8     4015.87     4126.53     33.28 o 
   7   5   8      265.40      231.47     23.28 o 
   9   5   8      125.74      116.06     10.49 o 
  11   5   8      183.01      190.60     10.36 o 
 -10   6   8     1153.72     1151.86     16.61 o 
  -8   6   8      456.11      462.88     10.47 o 
  -6   6   8      738.78      729.98     11.30 o 
  -4   6   8      325.10      321.89     13.69 o 
  -2   6   8    11458.90    11806.55    177.67 o 
   0   6   8      198.80      176.72      7.84 o 
   2   6   8     2748.39     2748.06     25.53 o 
   4   6   8      233.73      218.09     10.14 o 
   6   6   8     2922.15     2738.01     33.68 o 
   8   6   8     1507.47     1491.56     24.78 o 
  10   6   8     2202.45     2219.67     74.66 o 
  -9   7   8       16.06       13.73      5.21 o 
  -7   7   8      143.26      130.48      7.53 o 
  -5   7   8     1128.13     1104.25     18.67 o 
  -3   7   8       17.97       13.42      6.19 o 
  -1   7   8       97.87       76.63      4.31 o 
   1   7   8     1375.63     1296.90     16.64 o 
   3   7   8     1078.51     1038.76     12.09 o 
   5   7   8      360.38      378.70      6.05 o 
   7   7   8       13.20       21.58      6.33 o 
   9   7   8      254.58      270.77     13.12 o 
  -8   8   8     1206.30     1296.94     23.06 o 
  -6   8   8     2402.13     2388.83     43.10 o 
  -4   8   8      298.38      255.36      9.46 o 
  -2   8   8     2694.41     2783.19     35.41 o 
   0   8   8      104.69      146.34      6.39 o 
   2   8   8     4844.03     4707.47     69.93 o 
   4   8   8      188.27      201.86      8.78 o 
   6   8   8     2063.63     1870.08     29.68 o 
   8   8   8      137.93      116.87     13.94 o 
  -9   9   8      179.11      196.30     10.54 o 
  -7   9   8       57.49       58.73      7.52 o 
  -5   9   8      426.86      426.33      9.77 o 
  -3   9   8      674.29      691.26     16.31 o 
  -1   9   8       13.12       15.57      4.31 o 
   1   9   8      396.54      414.11     12.19 o 
   3   9   8        7.19       20.33      5.14 o 
   5   9   8      572.24      541.11      7.74 o 
   7   9   8      241.62      240.56     12.90 o 
   9   9   8      113.44      114.66     12.68 o 
  -8  10   8     1022.38     1078.39     24.34 o 
  -6  10   8      750.66      751.45     15.40 o 
  -4  10   8     1593.29     1638.64     27.21 o 
  -2  10   8     2086.22     2024.46     34.73 o 
   0  10   8      567.98      565.21     11.30 o 
   2  10   8     1966.69     1766.99     37.72 o 
   4  10   8     1099.87     1024.89     19.44 o 
   6  10   8     1760.97     1769.27     38.83 o 
   8  10   8      105.19       99.22     12.84 o 
  -7  11   8      101.87      143.63     17.92 o 
  -5  11   8       24.08       12.00      9.32 o 
  -3  11   8      209.80      213.99     10.69 o 
  -1  11   8      828.20      863.68     20.99 o 
   1  11   8       52.57       50.16      5.83 o 
   3  11   8      154.98      156.44      7.40 o 
   5  11   8       11.88       11.55      9.25 o 
  -4  12   8      886.40      932.30     21.15 o 
  -2  12   8       87.68       83.06      9.97 o 
   0  12   8      871.61      879.51     22.99 o 
   2  12   8      425.80      387.67     13.98 o 
   4  12   8      118.11      105.77     11.56 o 
  -1  13   8      204.01      179.82     14.84 o 
   1  13   8        0.99       -5.99      5.99 o 
 -11   1   9        7.07        4.51      5.21 o 
  -9   1   9     5424.19     5100.37     49.78 o 
  -7   1   9       63.66       86.24      6.57 o 
  -5   1   9     2040.26     1967.15     18.83 o 
  -3   1   9      196.27      212.95     14.15 o 
  -1   1   9     3662.06     3969.41     46.35 o 
   1   1   9     5652.85     5822.07     41.73 o 
   3   1   9     1597.66     1476.58     18.01 o 
   5   1   9     1792.77     1782.92     14.02 o 
   7   1   9     3681.71     3878.75     29.80 o 
   9   1   9     1032.18      913.42     34.59 o 
  11   1   9     2548.16     2756.68     72.60 o 
 -10   2   9      423.39      419.81     11.43 o 
  -8   2   9      415.18      397.25     12.54 o 
  -6   2   9      818.81      876.40     11.35 o 
  -4   2   9        0.27        3.78      2.26 o 
  -2   2   9     3064.35     3120.40     29.36 o 
   0   2   9     1473.44     1541.80     18.70 o 
   2   2   9      498.72      438.33      6.27 o 
   4   2   9     1399.58     1553.22     13.07 o 
   6   2   9     2161.52     2285.06     19.41 o 
   8   2   9      557.02      566.80     11.80 o 
  10   2   9       44.88       40.62      6.14 o 
 -11   3   9      603.78      611.82     18.85 o 
  -9   3   9     3428.80     3454.72     45.40 o 
  -7   3   9      471.30      533.91     15.42 o 
  -5   3   9     8549.23     8731.92    158.23 o 
  -3   3   9    13903.34    13414.11    176.48 o 
  -1   3   9     3663.61     3575.94     56.36 o 
   1   3   9     2046.24     2037.75     18.86 o 
   3   3   9     4346.12     4226.23     37.59 o 
   5   3   9    13450.39    13795.79    138.99 o 
   7   3   9     1051.38     1176.81     25.85 o 
   9   3   9      619.90      538.47     30.99 o 
  11   3   9     1818.15     1949.20     68.43 o 
 -10   4   9      294.84      315.40     10.92 o 
  -8   4   9      319.56      338.58     10.40 o 
  -6   4   9      753.63      697.19     15.68 o 
  -4   4   9       36.65       43.69      5.50 o 
  -2   4   9        0.18        5.77      3.46 o 
   0   4   9    10766.55    10597.28    172.36 o 
   2   4   9       10.76       12.62      3.10 o 
   4   4   9      108.17      136.22      6.83 o 
   6   4   9        6.90        7.77      1.70 o 
   8   4   9      538.41      551.57     12.30 o 
  10   4   9      208.13      215.77     14.30 o 
 -11   5   9      515.48      575.00     13.52 o 
  -9   5   9     1000.19     1038.01     16.78 o 
  -7   5   9     1176.97     1179.19     18.95 o 
  -5   5   9      544.60      601.00     15.67 o 
  -3   5   9     6076.49     6518.60    137.69 o 
  -1   5   9     2622.07     2433.52     51.02 o 
   1   5   9     3650.91     3412.04     50.45 o 
   3   5   9       17.54       28.87      5.50 o 
   5   5   9     7672.31     7515.46     68.07 o 
   7   5   9      471.29      509.93     13.85 o 
   9   5   9     1888.33     1897.54     35.33 o 
  11   5   9      572.92      589.34     24.13 o 
 -10   6   9      280.20      318.18     11.06 o 
  -8   6   9       23.16       11.45      4.69 o 
  -6   6   9       51.39       38.45      6.26 o 
  -4   6   9        2.41        0.59      4.72 o 
  -2   6   9       52.34       85.41      6.84 o 
   0   6   9     1411.26     1431.83     18.19 o 
   2   6   9       46.90       50.66      4.37 o 
   4   6   9       43.68       65.76      5.53 o 
   6   6   9     1012.75      904.85     19.02 o 
   8   6   9       46.59       36.64      8.55 o 
  10   6   9      638.63      670.38     18.94 o 
  -9   7   9      150.68      162.93      8.58 o 
  -7   7   9     2983.52     3111.16     41.21 o 
  -5   7   9       32.88       39.53      6.87 o 
  -3   7   9      355.11      391.48      9.79 o 
  -1   7   9      586.54      608.49     19.03 o 
   1   7   9     6471.22     6503.80     68.18 o 
   3   7   9       40.32       36.70      4.30 o 
   5   7   9     3406.21     3249.10     26.57 o 
   7   7   9      124.78      102.89      8.47 o 
   9   7   9     1303.24     1291.55     28.08 o 
  -8   8   9      294.99      320.61     11.90 o 
  -6   8   9      293.84      315.23     11.56 o 
  -4   8   9      133.84      140.89      7.37 o 
  -2   8   9      395.28      417.75     15.85 o 
   0   8   9      876.62      933.07     12.35 o 
   2   8   9      100.65      102.47      6.24 o 
   4   8   9      315.53      299.40     14.48 o 
   6   8   9        1.48       -5.23      6.58 o 
   8   8   9      349.20      323.54     17.23 o 
  -7   9   9     1913.77     2027.85     32.93 o 
  -5   9   9     1324.58     1402.26     23.39 o 
  -3   9   9     1984.67     1991.12     23.25 o 
  -1   9   9     1104.01     1079.13     20.88 o 
   1   9   9     4210.86     4033.83     50.61 o 
   3   9   9     2044.00     1877.68     21.89 o 
   5   9   9     2869.52     2778.50     27.00 o 
   7   9   9        9.60        8.52      8.99 o 
  -6  10   9      424.20      415.34     16.60 o 
  -4  10   9      212.26      225.84     11.80 o 
  -2  10   9      133.19      167.57      8.57 o 
   0  10   9       78.55       80.60      7.60 o 
   2  10   9      703.02      675.64     13.66 o 
   4  10   9       43.88       54.23      5.70 o 
   6  10   9      146.15      147.09     15.52 o 
  -5  11   9     1065.43     1076.21     22.42 o 
  -3  11   9      881.11      872.45     18.50 o 
  -1  11   9     1645.38     1633.28     31.94 o 
   1  11   9     1398.05     1344.25     19.13 o 
   3  11   9     1402.93     1299.37     30.87 o 
   5  11   9      309.42      320.64     17.75 o 
  -4  12   9       27.90       15.57      6.31 o 
  -2  12   9      850.26      876.11     16.37 o 
   0  12   9       19.66       26.15      6.47 o 
   2  12   9        3.03        9.08      4.87 o 
   4  12   9       38.47       31.37      7.63 o 
 -10   0  10     3039.36     3032.55     44.24 o 
  -8   0  10      623.11      561.76     17.59 o 
  -6   0  10     4183.14     4291.04    110.98 o 
  -4   0  10     5029.31     4758.76    124.47 o 
  -2   0  10    12208.56    13187.63    322.21 o 
   0   0  10     3384.92     3207.01     58.02 o 
   2   0  10     5817.19     5548.17     64.36 o 
   4   0  10     1633.97     1524.95     18.68 o 
   6   0  10      402.29      395.33      9.38 o 
   8   0  10      147.59      216.26     11.79 o 
  10   0  10     3920.77     4123.08    140.82 o 
 -11   1  10       24.40       16.98      6.42 o 
  -9   1  10        4.28        6.00      4.59 o 
  -7   1  10      476.64      466.47     10.09 o 
  -5   1  10       96.85       91.34      3.15 o 
  -3   1  10      897.62      867.32     18.51 o 
  -1   1  10      118.07      147.41      8.12 o 
   1   1  10      393.02      364.51      4.83 o 
   3   1  10      921.57     1014.66      9.49 o 
   5   1  10      943.40     1084.28      9.55 o 
   7   1  10      761.63      688.09     12.26 o 
   9   1  10        0.14        1.65      3.15 o 
 -10   2  10     2983.09     2958.88     39.23 o 
  -8   2  10      826.66      766.16     12.94 o 
  -6   2  10     9175.13     9046.36     93.20 o 
  -4   2  10      550.91      488.44     15.43 o 
  -2   2  10    14449.97    14190.29    152.21 o 
   0   2  10     2595.75     2681.19     29.23 o 
   2   2  10     3755.12     3824.61     61.77 o 
   4   2  10     3205.11     3227.40     26.54 o 
   6   2  10      973.03     1044.91      9.61 o 
   8   2  10      547.61      515.10     14.76 o 
  10   2  10     1058.51     1052.22     39.27 o 
 -11   3  10        0.46        5.91      6.09 o 
  -9   3  10      160.10      187.69     16.91 o 
  -7   3  10      404.93      427.77      8.73 o 
  -5   3  10     1796.91     1816.73     35.16 o 
  -3   3  10     2153.27     2065.43     33.95 o 
  -1   3  10      485.02      424.87     18.19 o 
   1   3  10      864.38      898.86      8.75 o 
   3   3  10        5.15       -0.16      3.02 o 
   5   3  10     1627.03     1614.05     14.98 o 
   7   3  10     1255.88     1158.20     20.08 o 
   9   3  10       76.40       77.82      7.86 o 
 -10   4  10      992.45     1043.01     20.05 o 
  -8   4  10     1284.41     1295.50     18.90 o 
  -6   4  10     6627.68     6562.76    121.91 o 
  -4   4  10     4158.77     4241.86     65.29 o 
  -2   4  10     7588.07     7093.30    107.98 o 
   0   4  10     3289.46     3084.93     47.01 o 
   2   4  10      395.47      362.97      7.29 o 
   4   4  10     5346.76     5326.36     50.98 o 
   6   4  10     1190.06     1309.27     12.43 o 
   8   4  10     2042.06     1989.94     62.55 o 
  10   4  10       94.24       90.22     13.91 o 
  -9   5  10      369.54      373.66      9.35 o 
  -7   5  10        1.17        3.72      3.51 o 
  -5   5  10     2448.87     2308.91     59.23 o 
  -3   5  10     1345.35     1252.41     35.93 o 
  -1   5  10       82.00       97.81      3.11 o 
   1   5  10      150.89      220.82      8.33 o 
   3   5  10     1387.23     1458.71     16.16 o 
   5   5  10      146.82      155.36      6.24 o 
   7   5  10      270.09      271.65     13.21 o 
   9   5  10      185.31      223.31     10.27 o 
 -10   6  10       39.60       18.45      6.39 o 
  -8   6  10      891.61      844.49     18.02 o 
  -6   6  10      952.60      923.54     18.48 o 
  -4   6  10      511.69      560.50     12.76 o 
  -2   6  10      560.17      574.78      9.72 o 
   0   6  10     4200.80     4178.39     82.71 o 
   2   6  10      123.17      109.49      5.46 o 
   4   6  10     4767.75     4615.69     43.46 o 
   6   6  10      821.19      797.59     10.71 o 
   8   6  10     2762.58     2751.56     55.57 o 
  10   6  10      135.94      135.69     17.67 o 
  -9   7  10        4.41        0.87      4.43 o 
  -7   7  10       17.93       37.99      7.27 o 
  -5   7  10      226.48      227.30     12.68 o 
  -3   7  10     1259.28     1172.38     23.25 o 
  -1   7  10      227.93      218.48      6.74 o 
   1   7  10      204.68      242.53     14.27 o 
   3   7  10       46.75       48.79      5.41 o 
   5   7  10        0.02       -2.95      3.48 o 
   7   7  10       21.70       12.21      7.73 o 
   9   7  10       20.49       12.32     10.63 o 
  -8   8  10      625.21      625.93     17.41 o 
  -6   8  10      732.41      778.89     20.39 o 
  -4   8  10     1859.01     1893.08     23.06 o 
  -2   8  10      328.39      306.47      9.75 o 
   0   8  10     2917.53     2799.67     36.03 o 
   2   8  10       28.83       29.33      6.32 o 
   4   8  10     3968.79     3624.14     34.52 o 
   6   8  10      831.12      728.31     18.82 o 
   8   8  10     1671.99     1731.20     33.37 o 
  -7   9  10      285.22      294.41     13.59 o 
  -5   9  10       27.02       29.28      8.95 o 
  -3   9  10      217.08      224.75      9.94 o 
  -1   9  10      201.67      189.55      7.34 o 
   1   9  10       72.70       88.35     11.98 o 
   3   9  10      148.10      157.28      9.19 o 
   5   9  10      161.71      168.73      9.30 o 
   7   9  10      101.32       90.89     11.28 o 
  -6  10  10      651.59      696.81     19.30 o 
  -4  10  10     1361.52     1285.70     29.10 o 
  -2  10  10      938.63      928.25     17.01 o 
   0  10  10     2383.54     2305.38     40.98 o 
   2  10  10     1112.75     1090.97     24.71 o 
   4  10  10     1007.97      938.42     19.53 o 
   6  10  10      189.64      216.35     15.33 o 
  -5  11  10      148.33      152.76     26.61 o 
  -3  11  10      269.04      278.30     15.61 o 
  -1  11  10      136.03      162.98      9.71 o 
   1  11  10      238.80      251.06     10.25 o 
   3  11  10      258.41      265.27     11.37 o 
   5  11  10      105.92      103.95     17.55 o 
  -2  12  10      292.30      339.69     15.06 o 
   0  12  10      289.17      302.89     40.22 o 
   2  12  10     1093.29     1061.94     41.83 o 
 -11   1  11      269.78      243.88     14.75 o 
  -9   1  11       76.45       73.01      6.21 o 
  -7   1  11     2709.69     2677.74     31.19 o 
  -5   1  11      168.80      150.36     10.92 o 
  -3   1  11     8516.12     8626.18     85.56 o 
  -1   1  11     1556.79     1516.87     39.89 o 
   1   1  11     9842.68     9574.63     86.07 o 
   3   1  11     2798.39     2766.28     23.92 o 
   5   1  11     8438.49     8438.44     67.08 o 
   7   1  11      257.33      278.85     12.94 o 
   9   1  11     2181.77     2348.80     27.06 o 
 -10   2  11      301.04      344.61     10.57 o 
  -8   2  11     1054.02     1099.95     24.94 o 
  -6   2  11      261.18      270.73     17.06 o 
  -4   2  11        1.69        4.97      9.85 o 
  -2   2  11     3838.19     3830.52     70.34 o 
   0   2  11      519.32      498.78      9.37 o 
   2   2  11      135.90      164.21      6.15 o 
   4   2  11     2576.97     2794.72     23.47 o 
   6   2  11     1759.50     1657.55     14.77 o 
   8   2  11        4.16        2.73      2.09 o 
  -9   3  11      754.21      758.50     17.18 o 
  -7   3  11     4300.89     4216.47     46.62 o 
  -5   3  11     1191.51     1109.99     22.80 o 
  -3   3  11     5577.76     5180.96     96.30 o 
  -1   3  11     3238.94     3486.41     47.67 o 
   1   3  11     3826.49     3978.02     52.32 o 
   3   3  11       49.76       56.42      3.85 o 
   5   3  11     2644.60     2721.38     22.10 o 
   7   3  11     3006.06     2895.00     22.36 o 
   9   3  11       86.86       77.84     12.48 o 
 -10   4  11        4.65        9.61      7.83 o 
  -8   4  11      917.51      956.70     14.78 o 
  -6   4  11      658.43      621.33     31.28 o 
  -4   4  11      413.83      428.18     12.06 o 
  -2   4  11      958.92      883.32     20.66 o 
   0   4  11      699.80      694.78      7.06 o 
   2   4  11     2702.36     2726.89     37.96 o 
   4   4  11     2562.14     2467.22     25.43 o 
   6   4  11      321.92      322.21      5.67 o 
   8   4  11       62.94       54.36     10.21 o 
  10   4  11      145.82      103.64     12.50 o 
  -9   5  11      781.66      839.09     21.36 o 
  -7   5  11     1864.01     1796.16     34.43 o 
  -5   5  11     2048.27     2089.60     35.12 o 
  -3   5  11      689.88      633.18     10.84 o 
  -1   5  11     2529.42     2593.43     45.06 o 
   1   5  11     2177.20     2046.45     21.90 o 
   3   5  11     3162.13     3109.55     29.06 o 
   5   5  11      902.14      927.40     11.91 o 
   7   5  11     3109.18     3141.75     52.50 o 
   9   5  11       32.77       30.70     11.87 o 
  -8   6  11       77.39       87.33     12.33 o 
  -6   6  11      231.96      224.30     15.00 o 
  -4   6  11       75.34       77.18      9.34 o 
  -2   6  11        7.86       10.90      4.89 o 
   0   6  11        4.01        3.57      3.10 o 
   2   6  11     2298.12     2114.15     22.64 o 
   4   6  11     1630.21     1621.50     18.34 o 
   6   6  11        9.57       17.57      2.39 o 
   8   6  11       41.24       79.87     13.48 o 
  -9   7  11      406.83      433.60     17.43 o 
  -7   7  11      190.15      181.18     12.71 o 
  -5   7  11     2348.10     2461.84     33.56 o 
  -3   7  11      637.57      663.52     19.18 o 
  -1   7  11     2012.24     1903.95     36.58 o 
   1   7  11      824.55      777.45     19.90 o 
   3   7  11     5610.39     5430.03     56.50 o 
   5   7  11      374.91      316.30     14.49 o 
   7   7  11     2476.53     2497.69     39.24 o 
   9   7  11       98.21       92.33     10.63 o 
  -8   8  11      151.81      156.44     12.52 o 
  -6   8  11       54.36       68.60      9.76 o 
  -4   8  11       11.26       10.50      6.42 o 
  -2   8  11      125.36      136.77      6.15 o 
   0   8  11       52.15       79.56      5.71 o 
   2   8  11        2.35        0.26      4.60 o 
   4   8  11       39.05       28.94      6.06 o 
   6   8  11       47.07       48.46      9.13 o 
   8   8  11       47.45       40.28      9.60 o 
  -7   9  11      564.40      611.90     18.64 o 
  -5   9  11      930.38     1021.61     21.29 o 
  -3   9  11      978.70      943.12     33.07 o 
  -1   9  11     2899.09     2643.06     40.80 o 
   1   9  11      934.20      816.96     54.27 o 
   3   9  11      924.93      839.78     15.27 o 
   5   9  11       58.72       69.41      8.95 o 
   7   9  11     1331.34     1321.65     26.82 o 
  -6  10  11        0.95       -5.41      7.73 o 
  -4  10  11      277.37      311.96     12.68 o 
  -2  10  11      196.57      207.43     12.45 o 
   0  10  11      185.83      218.03      9.67 o 
   2  10  11       50.07       56.93      7.52 o 
   4  10  11       43.35       33.14      4.99 o 
   6  10  11        0.51        9.63     12.19 o 
  -3  11  11      552.79      598.72     19.31 o 
  -1  11  11      711.42      692.95     20.05 o 
   1  11  11     1050.96     1086.09     20.61 o 
   3  11  11      450.74      438.37     12.70 o 
  -2  12  11      121.78      125.25     27.24 o 
   0  12  11      216.92      216.04     12.06 o 
   2  12  11       15.08       26.57      8.09 o 
 -10   0  12      208.36      223.34     15.98 o 
  -8   0  12     2298.92     2221.11     33.06 o 
  -6   0  12      474.35      486.18     20.97 o 
  -4   0  12     5024.32     5233.02     52.03 o 
  -2   0  12      824.09      778.47     26.77 o 
   0   0  12    14046.13    13366.02    316.64 o 
   2   0  12     2298.98     2342.29     30.05 o 
   4   0  12     6369.26     6496.92     69.45 o 
   6   0  12      886.48      901.69     13.47 o 
   8   0  12     3242.15     3590.83     39.03 o 
  -9   1  12        8.00        9.72      6.36 o 
  -7   1  12      183.61      196.23      9.97 o 
  -5   1  12      579.80       73.03    162.89 o 
  -3   1  12      538.43      543.80     16.03 o 
  -1   1  12      168.83      160.19      5.08 o 
   1   1  12      218.44      193.52      6.41 o 
   3   1  12       68.11       90.74      4.01 o 
   5   1  12      313.41      299.84      5.95 o 
   7   1  12       75.29       94.30      4.10 o 
   9   1  12      201.85      210.67      7.76 o 
 -10   2  12      595.02      630.15     37.59 o 
  -8   2  12     2671.43     2549.96     30.67 o 
  -6   2  12      546.71      515.95     13.29 o 
  -4   2  12     1807.27     1728.53     27.80 o 
  -2   2  12     1065.11     1098.68     24.76 o 
   0   2  12     7428.74     7534.99     73.24 o 
   2   2  12       13.84       12.99      2.90 o 
   4   2  12      753.71      742.04     10.48 o 
   6   2  12     1656.07     1541.43     16.29 o 
   8   2  12     1514.28     1602.33     20.17 o 
  -9   3  12      108.37      108.83     14.90 o 
  -7   3  12       21.78       26.46      4.34 o 
  -5   3  12      250.98      240.51     11.57 o 
  -3   3  12      786.10      778.39     25.97 o 
  -1   3  12     1114.45     1152.95     20.45 o 
   1   3  12        1.20        3.10      2.92 o 
   3   3  12       77.43       65.81      5.95 o 
   5   3  12      978.17      916.06      9.95 o 
   7   3  12      290.66      298.35      5.68 o 
   9   3  12      522.52      526.06     27.76 o 
 -10   4  12      732.99      734.25     40.94 o 
  -8   4  12     1662.12     1567.42     38.66 o 
  -6   4  12     2360.92     2395.95     37.15 o 
  -4   4  12      499.59      469.23     14.04 o 
  -2   4  12      754.35      770.47     19.18 o 
   0   4  12     2114.92     2131.27     32.32 o 
   2   4  12      438.16      488.03     11.08 o 
   4   4  12      114.62      145.34      9.19 o 
   6   4  12     3233.49     3169.18     30.16 o 
   8   4  12      156.52      168.45     10.55 o 
  10   4  12       33.80       23.76     11.89 o 
  -9   5  12      120.86       95.63      9.72 o 
  -7   5  12      125.51      121.05     13.30 o 
  -5   5  12       36.74       26.51      8.43 o 
  -3   5  12      151.37      155.46      6.87 o 
  -1   5  12      688.28      727.94     18.63 o 
   1   5  12     1506.15     1416.72     18.41 o 
   3   5  12       38.20       52.16      4.40 o 
   5   5  12        0.13        5.15      5.05 o 
   7   5  12      393.24      410.90     19.50 o 
   9   5  12      421.24      495.10     37.34 o 
  -8   6  12       44.56       41.24      9.43 o 
  -6   6  12     4048.09     4133.83     92.37 o 
  -4   6  12     2193.18     2193.09     63.99 o 
  -2   6  12      613.01      666.52     26.65 o 
   0   6  12      568.20      530.60     11.79 o 
   2   6  12     8938.29     8612.66     96.44 o 
   4   6  12     2441.96     2386.74     28.54 o 
   6   6  12     4116.79     4206.51     37.41 o 
   8   6  12      158.52      187.27     19.58 o 
  -7   7  12      123.16      172.86     12.38 o 
  -5   7  12       32.11       16.41      7.06 o 
  -3   7  12      927.00      877.24     30.57 o 
  -1   7  12        6.38       12.37      4.55 o 
   1   7  12      405.77      318.09     24.67 o 
   3   7  12      195.22      169.93     25.23 o 
   5   7  12      129.81      116.29      7.97 o 
   7   7  12      113.92      141.57     17.76 o 
  -6   8  12     1103.70     1141.07     23.19 o 
  -4   8  12     1753.73     1819.43     37.02 o 
  -2   8  12     1721.02     1766.38     42.60 o 
   0   8  12      735.02      671.22      9.87 o 
   2   8  12     2836.74     2706.00     32.67 o 
   4   8  12      378.72      320.30     22.02 o 
   6   8  12     2099.39     2181.79     42.59 o 
  -5   9  12      267.87      298.47     13.55 o 
  -3   9  12      267.16      259.27     11.63 o 
  -1   9  12      151.47      192.64     19.36 o 
   1   9  12      254.02      254.57     12.11 o 
   3   9  12      121.47       95.56      9.64 o 
   5   9  12        0.60      -11.15     11.15 o 
  -4  10  12      353.32      400.13     14.37 o 
  -2  10  12      491.67      460.15     19.47 o 
   0  10  12     1130.14     1158.96     25.88 o 
   2  10  12      210.49      224.18      9.94 o 
   4  10  12       26.96       23.51      5.91 o 
  -3  11  12      121.03      145.54     12.82 o 
  -1  11  12      232.25      183.53     18.99 o 
   1  11  12       17.31       17.46      5.54 o 
   3  11  12        0.06       -6.03      9.61 o 
  -9   1  13      781.22      820.74     28.11 o 
  -7   1  13      806.22      764.90     12.17 o 
  -5   1  13     9331.79     8967.38    197.38 o 
  -3   1  13      191.68      197.63      5.42 o 
  -1   1  13    13695.83    13115.78    259.01 o 
   1   1  13     2407.04     2296.26     22.03 o 
   3   1  13     3067.69     3195.31     26.71 o 
   5   1  13     1791.74     1805.30     15.79 o 
   7   1  13     3680.12     3833.87     30.02 o 
 -10   2  13      269.09      322.78     16.39 o 
  -8   2  13      121.12       99.54     17.70 o 
  -6   2  13      469.99      483.89     17.83 o 
  -4   2  13      849.19      888.89     13.84 o 
  -2   2  13      553.09      559.14      9.99 o 
   0   2  13      262.97      251.46     11.31 o 
   2   2  13      653.92      683.60     12.28 o 
   4   2  13      408.64      378.67      6.32 o 
   6   2  13      258.42      260.66      5.93 o 
   8   2  13      377.66      359.04     11.55 o 
  -9   3  13      697.33      643.03     31.11 o 
  -7   3  13      650.89      647.25     18.83 o 
  -5   3  13     2027.64     1969.42     42.25 o 
  -3   3  13       11.00        4.57      4.50 o 
  -1   3  13     2682.71     2692.86     39.13 o 
   1   3  13      391.12      378.57      7.52 o 
   3   3  13      381.25      401.44      8.44 o 
   5   3  13      570.74      523.05      7.27 o 
   7   3  13      260.36      249.19     13.97 o 
   9   3  13      368.54      347.13     14.32 o 
  -8   4  13      382.67      421.68     17.27 o 
  -6   4  13       39.48       55.25      9.39 o 
  -4   4  13     2804.69     2747.35     69.52 o 
  -2   4  13       36.72       45.46      6.47 o 
   0   4  13       26.12       24.58      5.22 o 
   2   4  13     1362.71     1385.51     22.38 o 
   4   4  13      585.78      562.82     12.17 o 
   6   4  13        5.24       10.20      3.41 o 
   8   4  13      169.09      165.77     19.51 o 
  -9   5  13      223.38      219.50     24.28 o 
  -7   5  13     2066.47     2083.28     41.08 o 
  -5   5  13     2216.94     2183.73     33.67 o 
  -3   5  13      916.25      872.64     24.35 o 
  -1   5  13      469.39      457.59     13.90 o 
   1   5  13     3208.08     3160.38     59.37 o 
   3   5  13     2025.13     1973.02     35.40 o 
   5   5  13     2846.14     2818.34     33.54 o 
   7   5  13      105.92      135.44     15.06 o 
   9   5  13     1012.10     1025.88     36.66 o 
  -8   6  13      354.74      389.09     15.48 o 
  -6   6  13       27.84       22.48      8.52 o 
  -4   6  13      298.37      304.07     13.25 o 
  -2   6  13       37.00       40.49      5.50 o 
   0   6  13       24.04       19.49      6.00 o 
   2   6  13        5.31       11.68      5.11 o 
   4   6  13        5.75        2.88      4.03 o 
   6   6  13      161.85      214.30     14.60 o 
   8   6  13        4.66       15.40      9.73 o 
  -7   7  13     1199.19     1224.96     33.92 o 
  -5   7  13      938.98      885.01     18.55 o 
  -3   7  13     3447.87     3317.33     81.45 o 
  -1   7  13     1280.56     1224.28     21.57 o 
   1   7  13     3905.11     3134.12    289.20 o 
   3   7  13     1042.36      950.97     27.54 o 
   5   7  13     2321.13     2292.46     32.17 o 
   7   7  13      540.15      596.62     23.85 o 
  -6   8  13       21.76       17.63      8.98 o 
  -4   8  13       79.84       74.39      7.82 o 
  -2   8  13       63.36       52.13      7.69 o 
   0   8  13      154.88      133.29     14.87 o 
   2   8  13      440.47      426.24     11.00 o 
   4   8  13      522.79      522.09     11.90 o 
   6   8  13       27.69       20.65     18.02 o 
  -5   9  13        6.64        7.86      7.15 o 
  -3   9  13     1136.89     1126.45     30.08 o 
  -1   9  13      799.35      734.06     21.81 o 
   1   9  13      341.10      308.82     12.54 o 
   3   9  13       14.71       15.10      6.48 o 
   5   9  13      135.47      130.52     25.71 o 
  -4  10  13        4.66        0.43      6.58 o 
  -2  10  13       15.28        1.96      7.35 o 
   0  10  13      278.16      241.42     31.45 o 
   2  10  13      331.61      264.50     50.74 o 
   4  10  13      420.28      374.70     35.02 o 
  -1  11  13      458.91      440.74     18.29 o 
   1  11  13       35.49       48.65     10.93 o 
  -8   0  14       20.42        0.57      8.52 o 
  -6   0  14     4509.83     4079.00    103.36 o 
  -4   0  14      835.77      879.71     34.58 o 
  -2   0  14    12335.50    12691.18    296.43 o 
   0   0  14     1157.83     1204.58     35.00 o 
   2   0  14     5209.69     5414.22     60.16 o 
   4   0  14       67.65       51.63      4.95 o 
   6   0  14    10729.65    11094.73    136.29 o 
   8   0  14     1476.89     1552.08     24.44 o 
  -9   1  14        3.11       -0.69      8.24 o 
  -7   1  14        6.35       15.09      9.36 o 
  -5   1  14        0.96        0.99      5.47 o 
  -3   1  14     1268.71     1221.03     38.25 o 
  -1   1  14        0.08        7.94      8.78 o 
   1   1  14        5.04        9.83      6.91 o 
   3   1  14      197.05      190.31      4.77 o 
   5   1  14      281.49      262.96      6.58 o 
   7   1  14      104.08      100.44      5.29 o 
  -8   2  14       22.48       20.54     11.61 o 
  -6   2  14     1922.18     1907.66     36.09 o 
  -4   2  14      138.88      170.66      8.69 o 
  -2   2  14     3202.79     3238.48     52.09 o 
   0   2  14      310.66      321.59     16.51 o 
   2   2  14     5671.97     5660.29     56.22 o 
   4   2  14       79.02       93.33      4.58 o 
   6   2  14     2606.66     2515.93     21.99 o 
   8   2  14     1423.40     1437.64     33.03 o 
  -9   3  14       34.85       27.63     13.74 o 
  -7   3  14      171.15      190.97     13.50 o 
  -5   3  14      224.88      222.14     10.88 o 
  -3   3  14      662.10      642.84     21.95 o 
  -1   3  14      552.97      569.23      9.53 o 
   1   3  14      712.50      660.76     14.07 o 
   3   3  14      803.32      785.86     10.34 o 
   5   3  14      298.45      321.75      6.39 o 
   7   3  14      321.36      308.30     14.16 o 
   9   3  14      227.52      239.56     26.61 o 
  -8   4  14      622.96      661.75     21.92 o 
  -6   4  14      992.27     1001.04     31.22 o 
  -4   4  14      548.25      587.41     28.89 o 
  -2   4  14      113.64      126.64      9.31 o 
   0   4  14      306.61      321.32      8.92 o 
   2   4  14     5028.14     5119.63     94.03 o 
   4   4  14      880.40      868.80     12.95 o 
   6   4  14       90.70       67.39      4.94 o 
   8   4  14      955.66      936.94     24.63 o 
  -7   5  14      323.96      351.91     23.98 o 
  -5   5  14      255.08      240.83     13.55 o 
  -3   5  14      135.53      134.91      8.42 o 
  -1   5  14     1313.42     1216.60     31.25 o 
   1   5  14      672.06      619.58      8.01 o 
   3   5  14      983.51      943.64     25.47 o 
   5   5  14      103.84      118.83      6.93 o 
   7   5  14        0.81       -2.15      7.50 o 
  -6   6  14      591.25      593.98     26.62 o 
  -4   6  14     2757.63     2700.82     69.35 o 
  -2   6  14     1418.75     1370.91     28.43 o 
   0   6  14     2446.13     2478.50     63.94 o 
   2   6  14     1851.18     1817.70     23.17 o 
   4   6  14     3761.61     3649.26     50.57 o 
   6   6  14      552.71      626.66     33.50 o 
  -7   7  14      125.78      112.73     14.82 o 
  -5   7  14       52.09       69.70      8.85 o 
  -3   7  14       25.72       14.52      7.10 o 
  -1   7  14       55.50       43.10      7.71 o 
   1   7  14       87.15       99.44      8.09 o 
   3   7  14      181.02      184.79      9.25 o 
   5   7  14      417.11      417.20     15.86 o 
   7   7  14       48.67       23.91     11.22 o 
  -6   8  14       16.93       21.13      9.41 o 
  -4   8  14     1178.52     1211.27     27.33 o 
  -2   8  14     1002.71     1042.70     45.20 o 
   0   8  14     1876.21     1745.96     46.67 o 
   2   8  14      234.07      197.21      9.38 o 
   4   8  14     1095.99     1114.37     27.99 o 
   6   8  14       79.11       93.33     14.43 o 
  -3   9  14       52.98       56.26     10.85 o 
  -1   9  14      165.57      156.85     23.13 o 
   1   9  14      169.85      148.42     11.37 o 
   3   9  14       74.77       83.31     11.28 o 
  -2  10  14      168.25      190.93     12.00 o 
   0  10  14      128.52       99.74      9.23 o 
   2  10  14      266.49      254.64     10.84 o 
  -7   1  15      895.51      889.32     26.72 o 
  -5   1  15     2708.71     2773.22     44.12 o 
  -3   1  15     4156.36     4152.25     71.59 o 
  -1   1  15       73.34       80.20     10.90 o 
   1   1  15     5150.56     5229.90     65.34 o 
   3   1  15       14.66       14.38      3.02 o 
   5   1  15     3294.58     3432.88     29.64 o 
   7   1  15      321.32      331.47      7.13 o 
  -8   2  15        2.05       -4.44     11.69 o 
  -6   2  15      538.23      527.31     30.49 o 
  -4   2  15      915.24      894.57     36.59 o 
  -2   2  15      205.05      193.47     14.33 o 
   0   2  15      258.13      295.47     16.69 o 
   2   2  15      385.36      373.85      8.38 o 
   4   2  15       16.62       10.82      3.93 o 
   6   2  15     1173.35     1222.18     12.95 o 
   8   2  15      263.41      273.50      9.94 o 
  -7   3  15      407.73      404.41     20.02 o 
  -5   3  15     1884.76     1866.17     72.20 o 
  -3   3  15      125.12      115.14     12.19 o 
  -1   3  15       17.61       28.95      4.16 o 
   1   3  15     6495.00     6204.83    107.31 o 
   3   3  15      858.42      846.00     30.33 o 
   5   3  15      481.97      458.45      8.15 o 
   7   3  15      315.67      302.10     10.97 o 
  -8   4  15        7.71       12.92      9.78 o 
  -6   4  15      241.05      229.52     12.81 o 
  -4   4  15        2.21        1.22      4.29 o 
  -2   4  15       98.75      112.15      7.79 o 
   0   4  15      900.33      872.52     20.99 o 
   2   4  15      157.06      135.87      6.46 o 
   4   4  15      143.77      156.07      6.15 o 
   6   4  15      554.02      553.18      9.98 o 
   8   4  15      648.26      733.77     19.49 o 
  -7   5  15      151.16      137.61     14.74 o 
  -5   5  15     2096.14     1987.98     85.04 o 
  -3   5  15      527.34      528.00     17.62 o 
  -1   5  15     1464.49     1493.60     47.55 o 
   1   5  15     1458.19     1440.03     22.45 o 
   3   5  15     1714.42     1839.46     33.83 o 
   5   5  15      722.83      707.84     19.93 o 
   7   5  15      795.69      760.03     27.47 o 
  -6   6  15       18.10       23.94      7.59 o 
  -4   6  15       58.58       61.99      6.99 o 
  -2   6  15        2.45        4.70      6.06 o 
   0   6  15      330.39      286.31     12.22 o 
   2   6  15       69.09       61.75      5.91 o 
   4   6  15       14.62       12.78      6.24 o 
   6   6  15        8.83       22.92     12.10 o 
  -5   7  15      903.13      848.84     29.10 o 
  -3   7  15      915.19      834.01     28.58 o 
  -1   7  15     3213.55     3242.10     80.43 o 
   1   7  15      128.79      130.30      7.51 o 
   3   7  15      865.56      878.71     17.67 o 
   5   7  15      560.46      599.24     22.85 o 
  -4   8  15        8.89       13.10      6.34 o 
  -2   8  15      117.73      113.62      9.70 o 
   0   8  15       74.29       83.92      7.60 o 
   2   8  15        3.77        9.46      7.64 o 
   4   8  15        0.57       -5.78      5.96 o 
  -3   9  15      277.94      287.26     23.45 o 
  -1   9  15      614.92      610.72     16.40 o 
   1   9  15      173.61      175.28     12.87 o 
   3   9  15      511.95      509.22     13.91 o 
  -8   0  16      213.45      209.77     28.64 o 
  -6   0  16      550.07      593.91     36.56 o 
  -4   0  16     7211.83     7428.31    225.92 o 
  -2   0  16      506.96      600.68     47.70 o 
   0   0  16      808.42      855.86     32.81 o 
   2   0  16      369.19      404.47     19.69 o 
   4   0  16     2749.94     2709.99     34.86 o 
   6   0  16       31.73       32.01      6.03 o 
  -7   1  16      141.71      102.36     46.23 o 
  -5   1  16        0.08       -5.83     10.20 o 
  -3   1  16       36.73       43.71     11.53 o 
  -1   1  16       65.49       43.20     10.37 o 
   1   1  16      163.97      171.08     13.26 o 
   3   1  16      153.65      164.83      4.78 o 
   5   1  16      564.87      595.11      9.50 o 
   7   1  16       31.48       25.93      4.36 o 
  -6   2  16      719.22      716.92     22.77 o 
  -4   2  16     2864.28     2900.12     46.74 o 
  -2   2  16      408.38      376.38      9.47 o 
   0   2  16     1614.61     1593.09     39.48 o 
   2   2  16     1513.53     1497.47     16.10 o 
   4   2  16     2384.82     2404.39     24.42 o 
   6   2  16      170.30      186.58     10.03 o 
  -7   3  16      328.28      296.78     19.57 o 
  -5   3  16       98.23      107.94     13.81 o 
  -3   3  16      164.69      175.21      8.13 o 
  -1   3  16      126.27      116.51      8.23 o 
   1   3  16      386.65      360.50     17.40 o 
   3   3  16       50.86       40.74      7.13 o 
   5   3  16      173.36      190.45     10.21 o 
   7   3  16      206.78      227.87     13.50 o 
  -6   4  16     1049.89     1058.55     26.73 o 
  -4   4  16      405.09      379.10     14.15 o 
  -2   4  16     1450.87     1490.97     31.16 o 
   0   4  16     1623.33     1534.22     26.41 o 
   2   4  16     2135.78     2066.95     36.86 o 
   4   4  16      994.50      948.57     14.76 o 
   6   4  16      686.25      681.87     16.68 o 
  -5   5  16      134.92      121.81     10.60 o 
  -3   5  16      161.87      149.97      9.76 o 
  -1   5  16       12.16        8.61      5.07 o 
   1   5  16        0.21        1.12      4.71 o 
   3   5  16      556.86      580.97     15.39 o 
   5   5  16      261.59      282.66      9.10 o 
  -4   6  16       64.29       62.82      7.77 o 
  -2   6  16     2751.72     2559.90     89.01 o 
   0   6  16      757.36      737.75     16.46 o 
   2   6  16     1192.37     1254.10     22.86 o 
   4   6  16      109.71       99.78     12.93 o 
  -3   7  16      124.99      107.89     12.07 o 
  -1   7  16      107.43      111.76      8.62 o 
   1   7  16      296.81      261.36      9.79 o 
   3   7  16       59.56       50.58      9.14 o 
  -2   8  16      885.67      844.40     36.45 o 
   0   8  16      423.38      409.41     20.39 o 
   2   8  16      915.12      817.49     79.93 o 
  -7   1  17       84.91       49.38     15.33 o 
  -5   1  17     2011.36     2057.78     57.35 o 
  -3   1  17      429.52      476.16     26.64 o 
  -1   1  17     1119.81     1171.92     35.66 o 
   1   1  17      113.95      144.26     10.38 o 
   3   1  17     4835.34     4952.76     50.97 o 
   5   1  17       38.11       36.89      4.66 o 
   7   1  17     1120.62     1098.81     20.86 o 
  -6   2  17       13.20       15.04     11.36 o 
  -4   2  17     1026.36      931.38    277.66 o 
  -2   2  17      368.89      376.50     23.87 o 
   0   2  17      243.07      254.75     14.51 o 
   2   2  17      483.63      504.75     16.75 o 
   4   2  17     1922.67     1998.13     19.61 o 
   6   2  17      138.03      135.67     24.07 o 
  -5   3  17      434.85      461.63     28.04 o 
  -3   3  17     1347.87     1438.47     26.79 o 
  -1   3  17     1214.15     1244.58     34.01 o 
   1   3  17      358.67      409.71     14.82 o 
   3   3  17     3128.67     3177.92     63.58 o 
   5   3  17      839.29      915.69     17.83 o 
  -6   4  17      692.08      714.50     22.01 o 
  -4   4  17        0.43        8.03      8.45 o 
  -2   4  17     1096.20     1034.31     37.58 o 
   0   4  17      375.53      364.81     15.25 o 
   2   4  17      127.27      145.59     17.24 o 
   4   4  17       10.24       14.46      9.01 o 
   6   4  17      550.57      570.02     25.11 o 
  -5   5  17       61.16       61.59     12.05 o 
  -3   5  17     1985.28     1952.45     73.81 o 
  -1   5  17      899.94      922.39     30.91 o 
   1   5  17     1406.11     1371.14     24.11 o 
   3   5  17      214.38      207.13     14.03 o 
   5   5  17      564.77      538.22     13.04 o 
  -4   6  17       10.76       20.91      6.22 o 
  -2   6  17       70.91       69.86      8.77 o 
   0   6  17        3.08        2.59      5.74 o 
   2   6  17      341.78      353.57     11.94 o 
   4   6  17        1.36       -3.16     11.56 o 
  -3   7  17      995.97      965.32     37.43 o 
  -1   7  17       91.97       75.43     10.66 o 
   1   7  17     2196.60     2183.81     40.77 o 
   3   7  17      102.40       99.39     10.07 o 
  -4   0  18      726.03      705.77     41.56 o 
  -2   0  18     1726.75     1826.40     61.04 o 
   0   0  18       17.44       20.52     14.27 o 
   2   0  18     3568.64     3648.92     71.09 o 
   4   0  18       79.70       91.25     22.08 o 
  -5   1  18      450.52      509.94     27.39 o 
  -3   1  18       93.84       84.56     14.84 o 
  -1   1  18      127.15      135.05     18.90 o 
   1   1  18        1.92       10.73      8.19 o 
   3   1  18      561.75      545.40     17.98 o 
   5   1  18       22.93       15.96      4.78 o 
  -4   2  18     1266.15     1295.07     60.87 o 
  -2   2  18     1520.83     1546.22     47.43 o 
   0   2  18        7.69        8.50      7.86 o 
   2   2  18     2462.37     2455.88     47.69 o 
   4   2  18      723.61      755.52     14.98 o 
  -5   3  18      151.20      140.91     16.91 o 
  -3   3  18       98.25       76.39     18.25 o 
  -1   3  18      254.99      271.46     17.75 o 
   1   3  18      174.83      184.74     13.75 o 
   3   3  18      722.84      757.98     24.03 o 
   5   3  18      544.21      556.66     12.45 o 
  -4   4  18     1702.24     1813.79     36.75 o 
  -2   4  18     1035.51     1034.71     23.32 o 
   0   4  18      590.12      622.94     28.77 o 
   2   4  18      610.81      582.34     22.25 o 
   4   4  18      603.07      646.46     15.56 o 
  -3   5  18      359.06      384.20     19.95 o 
  -1   5  18       56.42       42.78      6.73 o 
   1   5  18     1279.18     1258.25     29.05 o 
   3   5  18        0.61       17.17      8.69 o 
  -2   6  18      118.72       89.73     10.07 o 
   0   6  18     2557.01     2533.56     48.72 o 
   2   6  18      221.42      193.95     12.80 o 
  -3   1  19     1002.13     1066.15     55.72 o 
  -1   1  19     1157.40     1274.62     29.76 o 
   1   1  19      756.57      783.16     23.90 o 
   3   1  19      495.36      541.23     19.00 o 
  -2   2  19      771.47      781.83     24.89 o 
   0   2  19       42.92       34.50     11.24 o 
   2   2  19      106.11      110.36     12.22 o 
  -3   3  19      714.29      738.80     28.76 o 
  -1   3  19     1217.74     1292.29     35.26 o 
   1   3  19      287.19      330.45     24.78 o 
   3   3  19      746.72      757.48     28.82 o 
  -2   4  19       67.29       69.25     16.51 o 
   0   4  19       91.11       98.90     16.73 o 
   2   4  19      136.65      130.96     14.06 o 
   0   0  20      745.29      791.10     28.98 o 
                                                 
